# Supplementary material for: Lipidomic identification of urinary extracellular vesicles for non-alcoholic steatohepatitis diagnosis
Source: J Nanobiotechnology. 2022 Jul 27;20:349. doi: 10.1186/s12951-022-01540-4 (PMC9327366; doi:10.1186/s12951-022-01540-4)
Supplement: Supplementary file 2 — Additional file 2: Table S1. Clinical information of patients [file 12951_2022_1540_MOESM2_ESM.xlsx]

## Sheet: Sheet1
Table S1: Clinical information of patients
Patient ID	Age	Sex	NASH (S,B,L≥1, NAS≥4)	NAS score	Steatosis	Ballooning Degeneration	Lobular Inflammation	Fibrosis Degree
417	64	M	0	3	1	1	1	0
640	54	M	0	3	2	1	0	0
641	43	M	0	3	1	1	1	0
655	65	M	0	3	1	1	1	1C
656	45	M	0	3	1	1	1	1C
660	64	M	0	3	1	1	1	1C
669	45	M	0	3	1	1	1	1C
695	65	M	0	3	1	2	0	1C
696	44	M	0	2	0	1	1	1C
713	66	M	0	2	0	1	1	1A
714	34	F	0	3	1	1	1	3
718	63	M	0	1	0	0	1	1
720	62	M	0	3	1	1	1	1C
724	58	M	0	1	0	1	0	1C
725	64	F	0	2	0	1	1	0
729	39	M	0	3	1	1	1	2
737	62	M	0	3	1	1	1	1C
739	57	M	0	3	1	1	1	2
789	56	M	0	4	3	0	1	1C
793	54	M	0	1	1	0	0	0
798	57	F	0	3	2	0	1	1C
807	65	M	0	1	0	0	1	1C
810	46	F	0	2	1	0	1	1C
822	46	M	0	3	2	0	1	1C
826	43	M	0	2	1	0	1	1C
830	61	M	0	2	1	0	1	1C
838	49	M	0	0	0	0	0	1C
840	56	F	0	3	1	1	1	3
881	52	M	0	0	0	0	0	1C
890	59	M	0	0	0	0	0	1C
892	55	F	0	2	1	0	1	1C
916	64	M	0	2	1	0	1	3
920	64	M	0	2	1	0	1	1C
930	61	F	0	4	3	0	1	1C
932	62	M	0	2	1	0	1	1C
935	49	M	0	1	0	0	1	1A
981	47	F	0	2	1	0	1	1A
988	56	M	0	3	2	0	1	1C
989	57	F	0	1	0	0	1	0
990	62	M	0	1	0	0	1	1C
994	64	M	0	2	1	0	1	1C
995	65	F	0	1	0	0	1	1C
998	59	M	0	0	0	0	0	3
371	66	F	1	5	2	2	1	2
633	36	M	1	6	3	2	1	1C
636	63	F	1	5	2	2	1	1C
638	62	F	1	5	1	2	2	1A
648	64	M	1	5	2	2	1	1C
650	39	M	1	5	2	2	1	1C
653	54	M	1	6	3	2	1	3
658	43	M	1	5	3	1	1	1C
666	65	M	1	5	3	1	1	0
674	45	M	1	5	2	2	1	1C
693	64	M	1	5	2	2	1	1C
702	65	M	1	4	2	1	1	0
706	64	F	1	6	3	1	2	1C
708	39	M	1	6	3	2	1	1A
712	62	M	1	5	2	2	1	1C
715	57	M	1	4	1	2	1	1C
716	56	F	1	5	2	2	1	1C
721	54	M	1	4	1	2	1	2
728	57	F	1	5	3	1	1	0
731	65	F	1	5	3	1	1	2
732	46	M	1	4	1	2	1	2
788	52	M	1	5	3	1	1	1C
797	59	M	1	5	3	1	1	2
800	55	M	1	5	3	1	1	2
803	67	M	1	5	3	1	1	2
804	65	M	1	4	1	1	2	2
808	59	F	1	5	3	1	1	1C
809	49	F	1	4	1	1	2	2
817	47	M	1	5	3	1	1	1C
831	56	M	1	5	2	2	1	1
841	57	M	1	6	3	1	2	2
847	43	M	1	6	3	1	2	1C
849	61	M	1	5	3	1	1	3
857	49	M	1	6	3	1	2	1C
871	43	M	1	5	3	1	1	2
882	52	F	1	6	3	1	2	2
909	59	F	1	6	3	2	1	3
915	55	F	1	6	3	1	2	1C
931	49	M	1	6	3	1	2	3
933	51	M	1	5	3	1	1	1C
