# Supplementary material for: Lipidomic identification of urinary extracellular vesicles for non-alcoholic steatohepatitis diagnosis
Source: J Nanobiotechnology. 2022 Jul 27;20:349. doi: 10.1186/s12951-022-01540-4 (PMC9327366; doi:10.1186/s12951-022-01540-4)
Supplement: Supplementary file 3 — Additional file 3: Table S2. The list of EV Lipid indentified by UPLC-MS/MS methods. [file 12951_2022_1540_MOESM3_ESM.xlsx]

## Sheet: Worksheet
Table S2: The list of EV Lipid indentified by UPLC-MS/MS methods
Compounds	Class I	Class II	Q1 (Da)	Molecular Weight (Da)	Ionization model	Formula	NAFL	NAFL	NAFL	NAFL	NAFL	NAFL	NAFL	NAFL	NAFL	NAFL	NAFL	NAFL	NAFL	NAFL	NAFL	NAFL	NAFL	NAFL	NAFL	NAFL	NAFL	NAFL	NAFL	NAFL	NAFL	NAFL	NAFL	NAFL	NAFL	NAFL	NAFL	NAFL	NAFL	NAFL	NAFL	NAFL	NAFL	NAFL	NAFL	NAFL	NAFL	NAFL	NAFL
							994	998	995	990	989	988	981	729	713	718	720	725	724	890	838	714	655	669	660	417	641	656	881	892	840	830	826	807	822	739	789	737	793	798	640	810	696	695	935	930	916	920	932
taurolithocholic acid-3-sulfate	ST	BA	281.1	563.259	[M-H]-	C26H45NO8S2	14278	9014	41042	7247	13244	14272	13043	8020	6398	6730	6389	6687	21152	10238	7253	26061	19158	15778	4596	15073	16031	11294	16613	14817	56484	17332	33411	63744	4358	9032	10327	19391	9563	10412	22926	31438	10824	85237	4813	29927	29365	17074	27082
Ursocholic acid	ST	BA	407.4	408.288	[M-H]-	C24H40O5	279750	892399	764330	97060	2776735	3775089	1520750	1800667	543740	74507	53127	70640	1422714	359395	594289	1156667	2728500	254917	351117	63731	98829	753317	3537156	443661	618187	505256	1918765	5322262	193974	267293	252518	5642500	675938	2398667	183467	674895	488613	1769565	187042	279172	3368889	527871	192024
Glycochenodeoxycholic acid	ST	BA	448.5	449.314	[M-H]-	C26H43NO5	16857	14036	2572	2320	6173	3746	3194	2457	11339	865	5	1157	61289	4982	4054	85897	2004	1501	7733	6	386	25451	4525	36175	3502	61143	33753	385381	6166	22599	536	20607	27173	11244	1021	1636	7124	127337	11484	14	19296	48543	1126
Glycoursodeoxycholic acid	ST	BA	448.5	449.314	[M-H]-	C24H38O3	10885	11586	9	1455	5468	4058	3182	6	10260	3	5	747	46896	2838	4356	65255	8	1701	6339	6	470	18352	3292	28568	2729	48632	25926	285488	4487	18408	5	15637	20204	7791	1596	2237	7028	98104	9976	14	14856	39180	11
lithocholic acid-3-sulfate	ST	BA	455.6	456.255	[M-H]-	C24H38O3	164152	205432	291060	73927	224204	315580	184217	140353	59824	34185	5	6	314064	163400	197541	422643	198275	82333	67978	6	51010	204214	212231	228315	166412	231667	357912	1016429	70390	176414	47283	411228	215975	146153	76887	53724	179800	677924	78976	81669	349685	217271	67221
Glycocholic acid	ST	BA	464.4	465.309	[M-H]-	C26H43NO6	272380	526679	330020	110187	471112	799821	365642	313813	276247	77643	30495	49371	772071	209980	252711	763151	391533	240804	167061	67260	94651	431119	709333	414351	265566	520708	1176412	3499583	151190	263557	140036	650946	305131	412373	148933	218729	308473	1209891	164435	346234	613370	834514	194714
Taurochenodeoxycholic acid	ST	BA	498.5	499.297	[M-H]-	C26H45NO6S	114674	91974	141360	50316	153224	96152	137967	67620	47118	23273	28687	24241	203071	48171	71687	246595	134225	91542	73322	32883	39971	76900	142907	103958	70203	161429	190359	591143	45559	65446	44299	167011	62208	89107	48366	51767	91093	221826	58151	141056	183157	187771	98849
Taurocholic acid	ST	BA	514.7	515.292	[M-H]-	C26H45NO7S	347500	141535	605460	203527	693306	727518	1135167	177007	68307	49300	5	6	390536	458125	884593	552865	497525	111411	60083	37659	125200	416349	248227	269702	312159	285524	422300	406958	246559	315386	37614	561065	290863	249353	352827	133676	277353	1020783	374542	162313	1160833	432200	248274
15-oxoETE	FA	Eicosanoid	317.212	318.219	[M-H]-	C20H30O3	1066663	365358	805070	378153	1252041	908304	606950	270100	140733	91714	41581	65449	1213571	476470	593785	2273175	975167	271113	191950	125880	208703	1023889	1072222	1327500	688516	1564881	1145294	1708571	304400	992214	206661	1647826	793250	713200	469547	420000	1121733	2348152	412292	1626875	2145000	3755000	1110917
RvE1	FA	Eicosanoid	349.202	350.209	[M-H]-	C20H30O5	14838	18346	33913	4732	64315	25261	30928	11422	8429	5443	5	6	81186	29231	57547	201651	64523	18486	9597	1827	4864	17513	100000	26167	39866	24505	52841	71060	17021	45452	10307	66146	38258	19028	9721	8202	29003	55591	12240	5620	33470	22761	11
PGE2	FA	Eicosanoid	351.217	352.225	[M-H]-	C20H32O5	64630	7428	12154	105840	265602	4522	12702	6605	15295	1612	1953	17320	87936	11155	7043	142738	49968	10230	7833	3872	1258	12246	12847	2583155	4578	46145	84647	822679	10726	55775	34545	81990	11776	264073	5481	46545	142900	94778	19289	5954	300565	77204	18302
5-iso PGF2VI	FA	Eicosanoid	353.233	354.241	[M-H]-	C20H34O5	4412	8771	6828	6	5181	7323	22219	5031	3925	2375	5	2853	11787	3424	7	21506	6724	2981	2123	6	5	4077	10438	5380	3598	5	13886	65798	1738	6	1925	9499	3113	9082	1836	2040	6741	24038	2110	14	11477	5078	11
TxB3	FA	Eicosanoid	367.212	368.22	[M-H]-	C20H32O6	5328	11547	6263	10905	10734	5579	6948	17675	2912	1766	5	6	15449	4899	53305	20042	5931	3615	2672	6	1657	4699	27617	19395	7502	5223	24087	38864	2171	4723	3638	10677	4191	7947	1867	2840	5064	19201	34261	10316	10663	13	14237
TXB2	FA	Eicosanoid	369.228	370.236	[M-H]-	C20H34O6	5229	2667	7803	2907	7237	3907	13350	2235	2099	2132	5	6	21896	3832	9141	27365	20588	2844	1676	6	1681	5771	10444	5406	3188	6792	9023	15546	1766	6701	1354	6553	9323	8594	2089	2395	2591	11767	4479	1949	9378	5883	11
FFA(10:0)	FA	FFA	171.139	172.146	[M-H]-	C10H20O2	3222717	3383506	2667300	1918067	2967755	3960893	3559917	1880933	2713800	2031036	3434303	3871400	3318786	2371300	2245111	2878651	3117833	2899286	2895111	4597533	3090343	3568254	6804889	1944048	3395055	2943155	6339412	9544048	2419846	2678929	2934643	5147717	2885625	4262133	3135533	2554937	2524867	5141957	2626071	8707656	3819074	4462857	8379524
FFA(12:0)	FA	FFA	199.17	200.178	[M-H]-	C12H24O2	790293	3	735300	506820	674367	534929	465258	6	6	3	145648	6	262500	182315	283178	560810	599108	170685	5	222800	227754	1005159	128916	472827	414813	518768	252835	313202	186646	384779	5	870326	318238	6	313960	478866	6	587033	711607	714156	341111	1955286	260798
FFA(14:0)	FA	FFA	227.201	228.209	[M-H]-	C14H28O2	615250	106587	503330	345067	744133	603518	456400	151633	180353	184443	282618	402547	285029	205670	283956	554548	555808	325363	182922	275067	232303	1113413	285547	486762	360055	466720	239465	285238	203605	417643	150345	742293	280013	178747	255353	624265	181160	482467	576619	1156266	558167	1667714	579798
FFA(15:0)	FA	FFA	241.217	242.225	[M-H]-	C15H30O2	591261	188875	612660	344693	803684	537598	463192	263667	293227	173539	414630	398233	418914	287825	445474	549397	517775	306970	271533	293893	280160	753484	212742	460768	462352	613393	343935	331125	292231	571186	424321	920750	334413	266620	289267	619170	249900	549902	344113	1305188	637194	1034129	772893
FFA(16:0)	FA	FFA	255.232	256.24	[M-H]-	C16H32O2	3547174	1033432	2840800	1694000	3451837	2362143	2510000	1534333	1374267	785071	1738364	1721333	1884000	1424800	2136519	2533492	3135583	1714583	1273056	1269667	1459543	2590159	1002622	1650714	1616044	2396131	1685353	1471845	1208718	2709714	1600119	3849239	1847438	1529000	1654467	2570011	1345600	3243152	1665357	7399375	3573148	3870714	3305119
FFA(17:0)	FA	FFA	269.248	270.256	[M-H]-	C17H34O2	615663	199926	456610	290627	435071	440679	373192	254480	268233	155464	267315	345807	321329	271585	383230	489960	482492	236024	220222	210373	239971	431532	166462	316167	307082	341738	323547	299899	244097	472636	335810	571630	265031	284447	273873	513314	245653	465207	258690	1151531	498259	649429	759417
FFA(18:0)	FA	FFA	283.264	284.272	[M-H]-	C18H36O2	10963043	3713653	5413600	3737133	6688265	6033929	5505833	3166333	3975267	2018393	3911818	4493933	4009714	3154750	4294370	5945397	6879667	3856845	2994833	3675067	3688343	7428	3019956	4751012	13561	3693869	3744294	3894821	3178769	5874643	4316012	20407	19076	3993333	32636	5110084	4474800	6905761	3609762	18728125	6777037	7363429	8775595
FFA(21:0)	FA	FFA	325.311	326.318	[M-H]-	C21H42O2	625870	327461	493660	461193	483918	755000	695467	452953	451467	235679	461079	413713	422193	310105	651467	425365	574517	329542	318578	335093	358297	521802	244222	349905	400901	368470	362235	407702	401862	488086	345881	403891	365038	440093	498647	361786	363713	745283	359196	1065547	453954	739543	813976
FFA(22:0)	FA	FFA	339.326	340.334	[M-H]-	C22H44O2	133652	231269	131510	65461	124714	271018	251083	369880	290567	91850	281648	279327	215086	5	134504	7	265817	105119	206189	6	102229	139563	97387	5	150401	99637	146524	141042	197272	127829	201821	254815	96094	641673	108913	212715	142933	10	176149	14	8	13	11
FFA(18:1)	FA	FFA	281.248	282.256	[M-H]-	C18H34O2	245717	55472	90630	76073	156663	131420	109208	54601	48357	46014	114691	90747	114557	67110	97904	188492	258825	108875	77333	53990	69160	245127	67716	132226	154918	201524	116594	112577	75262	113979	126690	293609	79006	74773	49181	179002	86100	161685	148690	483969	125176	294786	207917
FFA(20:1)	FA	FFA	309.279	310.287	[M-H]-	C20H38O2	44727	24966	9	35414	39603	8	49150	6	18881	12146	5	41284	6	5	7	7	22560	5	5	29467	28896	43383	22133	36526	21429	17524	18538	5	16573	42612	37172	32167	6	6	6	24055	6	10	38173	77595	43104	13	72204
FFA(18:2)	FA	FFA	279.232	280.24	[M-H]-	C18H32O2	374054	78982	142320	146620	328082	214625	174058	84273	97327	67582	181727	152553	212621	104755	143163	323881	456775	218399	172561	117580	134000	470476	119347	265810	245022	322196	192665	196256	131344	310129	167536	498543	145938	82747	103460	357873	159953	264728	338190	763563	225398	676171	278000
FFA(24:6)	FA	FFA	355.264	356.272	[M-H]-	C24H36O2	676630	161299	452460	312780	514592	460491	430942	273973	263807	166357	305715	298767	351457	257780	439141	424516	596758	294440	233317	432787	298954	440643	186476	348994	354324	475375	261971	290054	292815	446821	274524	704663	454544	327647	386913	503451	276667	491359	337571	1299047	636472	798586	599036
LPG(18:1/0:0)	GP	LPG	509.288	510.296	[M-H]-	C24H47O9P	141185	53701	128450	85967	131776	146473	103217	94847	80493	48332	82006	89927	102093	53795	92696	114056	117067	80298	61444	79947	67994	100373	57516	70625	66165	91738	70253	57748	55503	82450	70685	136957	83806	80160	63045	73256	88160	130957	84786	208203	110815	184543	146214
LPI(18:0/0:0)	GP	LPI	599.32	600.327	[M-H]-	C27H53O12P	10	2013	9	6	1985	8	8111	42381	11130	2645	6115	12933	6577	5	1321	7	9283	2922	3812	1212	1504	7	1468	5	5	5	1145	1133	955	4893	5836	7038	1678	7717	2480	1592	3529	10	5	14	8	13	11
PC(14:0_18:1)	GP	PC	776.544	731.547	[M+COOH]-	C40H78NO8P	1810000	838007	1645200	1211200	1734592	1840000	1513167	1215200	1051933	609714	1233273	1279867	1517643	721550	1308074	1463175	1665333	1067679	1045333	1096533	971314	1411349	764711	848095	990989	1094583	1095588	1008929	892359	1194429	1170476	1717500	1034688	1056533	1098667	1023004	1213000	1798152	1045238	2902813	1470278	2462571	2002619
PC(16:1_18:1)	GP	PC	802.56	757.562	[M+COOH]-	C42H80NO8P	17423	7917	14032	9335	19382	22475	11714	17027	10504	6060	14603	13587	14019	6242	14425	14461	14089	12815	8123	9857	9707	14598	5948	10601	10463	11914	12719	10051	12829	13431	14257	16770	7777	11342	13376	13179	9699	12641	10817	32489	14917	30569	29392
PC(18:1_18:1)	GP	PC	830.591	785.593	[M+COOH]-	C44H84NO8P	31811	19003	22063	17522	38935	39291	32078	21851	25345	11300	26742	25222	24131	14129	23882	24229	29498	20181	25337	12264	14494	14220	17465	14559	18405	20968	18566	14762	11532	17452	19247	26873	21909	27073	18013	20079	23453	47566	19413	34906	30269	43339	27030
PC(18:2_18:2)	GP	PC	826.56	781.562	[M+COOH]-	C44H80NO8P	15585	14645	9	6076	9	9513	4614	12849	22646	3	15624	10255	13325	5	7	19704	24316	12427	9757	6005	7878	10484	14464	14643	4075	5	4250	5	8982	6	5273	10	9213	11310	7335	8070	16424	10	6539	14	6311	15659	11
PE(16:1_16:0)	GP	PE	688.492	689.5	[M-H]-	C37H72NO8P	11196	12672	9	6	9	15284	7610	13989	15293	5726	15702	18109	14109	4732	10371	7	23154	7548	9074	6	7624	12556	11957	12435	12575	892083	11448	6899	15313	6	16548	68196	25926	16021	8799	13135	32075	14177	6943	22125	8770	13	11
PE(15:0_18:1)	GP	PE	702.509	703.515	[M-H]-	C38H74NO8P	10	3	9711	8041	25156	8	7627	6	6	3	5	6	6	12277	16284	21484	8	5	5	6	4206	9091	4	12068	12902	16843	4092	5	1913	25791	5	27147	28165	6	7321	5	6	15953	12915	14	25114	13	11
PE(16:0_18:1)	GP	PE	716.523	717.531	[M-H]-	C39H76NO8P	375891	524539	206050	239947	212204	720750	438092	709133	749533	245804	567564	889267	804929	181605	354326	378460	843667	431476	460217	133927	340183	438579	431876	277613	279324	889702	363059	353190	511436	345114	380917	585446	323175	964667	289513	499217	745933	195402	246583	237781	338213	50261	91893
PE(17:0_18:1)	GP	PE	730.54	731.547	[M-H]-	C40H78NO8P	19083	19413	8360	16045	10297	24509	16603	33140	37556	8992	30162	35724	32375	7593	17519	18891	29815	14383	13449	4285	12710	19271	11518	12396	15445	22884	12811	11657	23832	21818	10285	18592	11563	37464	12444	33761	34950	6333	13986	21548	13590	13	5264
PE(18:1_18:0)	GP	PE	744.554	745.562	[M-H]-	C41H80NO8P	228924	279458	148230	185947	124959	384696	270092	358087	436047	133589	278018	414260	469500	108630	227459	229548	465042	222595	195994	67173	204080	213040	237871	173226	176077	203268	162518	204750	277108	238050	230292	317739	185713	626900	185040	319364	402880	103471	143280	174094	157333	37849	62148
PE(20:0_18:1)	GP	PE	772.586	773.593	[M-H]-	C43H84NO8P	6775	5260	4172	6132	9	9921	8066	9162	8603	2492	8734	7483	9270	2470	6683	4357	9851	2983	5498	6	2795	4171	3476	5	4096	5	5383	4928	7243	4664	4266	6116	4197	14654	4141	7982	11466	10	3097	5581	3234	13	11
PE(18:1_16:1)	GP	PE	714.507	715.515	[M-H]-	C39H74NO8P	10	16238	15168	6	9	10306	8	6462	7089	3460	9507	11112	17191	5	7	7	12271	15318	5947	6	5	10293	14354	8636	6377	358661	5	5197	11335	8045	16196	22784	9762	21549	6	14118	20968	10	5	14	8	13	11
PE(18:2_16:0)	GP	PE	714.507	715.515	[M-H]-	C39H74NO8P	317826	355111	130540	139207	130163	494732	301767	342280	531400	155621	456570	565700	553250	93835	275333	151183	584558	300607	339256	82427	214080	258762	413582	237274	173357	202601	354971	215018	396990	267957	276167	328565	199206	637393	199093	426471	693200	113674	202631	147442	229444	41326	77856
PE(18:1_18:1)	GP	PE	742.539	743.547	[M-H]-	C41H78NO8P	310141	607085	179890	196733	228929	636652	389400	414187	754667	193532	491418	691867	679821	184340	308341	290714	688400	461095	331200	100573	273091	363587	533422	349488	238791	643750	216659	310720	359046	317364	322405	374228	279200	937867	212820	455457	703000	151413	159786	133488	244444	33993	133095
PE(18:0_18:2)	GP	PE	742.539	743.547	[M-H]-	C41H78NO8P	441413	360686	171400	180893	165500	522009	325242	380153	565547	148004	521752	620213	579621	169275	286274	212111	569708	361756	327550	110640	202520	339167	319636	239036	208791	219137	315918	262887	450549	386407	239429	414141	203806	772067	246807	518424	618133	110283	280256	175297	233287	76810	106076
PE(20:1_18:1)	GP	PE	770.57	771.578	[M-H]-	C43H82NO8P	6556	6496	9	3517	1825	9476	8688	12071	10714	3726	10719	16749	13059	2703	6423	4633	12468	6462	6349	6	3615	4805	8180	5326	5408	5	3185	4815	6292	7033	6078	8602	3601	13053	5105	7580	9863	10	5	14	4392	13	11
PE(16:1_18:2)	GP	PE	712.492	713.5	[M-H]-	C39H72NO8P	10	5459	9	6	4266	4280	8	5628	10851	2866	7977	7247	11307	2053	4218	2176	12248	5200	3793	6	3663	7519	7584	5	2010	6892	6818	3690	5363	4473	8709	5177	4290	11870	4912	7242	6963	2755	5	14	9096	13	11
PE(18:1_18:2)	GP	PE	740.523	741.531	[M-H]-	C41H76NO8P	232598	454908	96082	98447	88976	422679	177408	215080	598720	77632	397794	512173	489471	77245	164200	110270	436400	285292	211594	48437	119280	184397	386418	210613	154973	166839	157582	168214	271456	236557	209280	146793	135875	660073	101787	366607	474020	63936	114958	79494	149880	30671	95289
PE(20:3_18:0)	GP	PE	768.554	769.562	[M-H]-	C43H80NO8P	6527	8247	6044	3563	4100	18182	7775	13614	9492	3886	13419	23538	12664	5	4235	7018	14383	5414	8488	2580	5668	6733	3991	4225	6462	4864	7878	8604	5110	6470	8136	10	7313	14453	6568	11720	13673	10	5566	14	8	13	11
PE(20:1_18:2)	GP	PE	768.554	769.562	[M-H]-	C43H80NO8P	14730	8928	9	6	9	7041	9769	4890	14575	3	22244	18304	13036	3209	8299	4676	8737	6949	3661	6	5	6804	5738	4199	8086	10086	4235	5715	9985	10616	5240	5730	6	14619	4370	15029	12847	10	4639	14	8377	13	11
PE(18:2_18:2)	GP	PE	738.507	739.515	[M-H]-	C41H74NO8P	29125	35837	16140	13127	7508	57769	22203	16776	52509	9348	26820	49529	31336	22720	17742	20078	51277	32108	24026	11072	16275	13516	44112	30001	11609	16983	10432	16020	22041	23525	25711	13597	11726	36873	15166	32612	39667	10725	15198	24939	22273	14929	12413
PE(16:0_20:4)	GP	PE	738.507	739.515	[M-H]-	C41H74NO8P	206130	362697	123150	103167	86065	487982	210342	381567	444573	176425	377970	439053	383729	75730	160059	125048	545675	296488	403278	94627	246771	213460	352316	143000	135566	170423	324353	186571	257815	220621	244696	427674	204594	651247	168107	307185	554900	112489	147006	81852	172796	21164	40250
PE(17:0_20:4)	GP	PE	752.524	753.531	[M-H]-	C42H76NO8P	12002	16764	7170	5587	6384	19288	11268	18333	20733	6060	18892	20306	20282	5414	7	8853	21164	10635	13327	2780	5	8667	7198	8972	9565	5	10196	10626	10241	10754	5	21447	9465	25760	6417	21119	14015	10	10995	14	8362	13	11
PE(20:4_18:0)	GP	PE	766.539	767.547	[M-H]-	C43H78NO8P	129609	200815	62153	86887	53631	255634	113358	215840	293640	94036	181133	284633	254307	55285	105156	95413	280108	138696	202017	42929	120131	113246	138627	89095	109896	82351	135312	127690	147872	135907	103649	245587	93719	363073	136967	225347	282367	62245	81446	80180	97056	14929	21581
PE(18:0_22:4)	GP	PE	794.57	795.578	[M-H]-	C45H82NO8P	2675	5031	9	3933	9	13163	4969	6874	6568	2299	4171	7055	9881	1871	2509	7	6163	3635	5774	1703	2391	7	5236	2749	2618	2886	5	7869	2471	4530	5559	6632	2296	14988	6	5325	8301	3990	2073	14	2966	13	11
PE(22:6_16:0)	GP	PE	762.507	763.515	[M-H]-	C43H74NO8P	13734	34302	18084	15960	9228	45609	29333	38115	42235	19115	38805	49167	34980	7779	16468	19091	41242	17755	56589	17702	18631	27833	27345	16096	24841	13181	31458	16337	29497	30914	19407	36351	14340	46982	16136	26173	69700	10	6451	14	8036	13	11
PE(22:6_18:0)	GP	PE	790.539	791.547	[M-H]-	C45H78NO8P	10	9810	9	6	5632	8917	8	22923	16067	7559	21403	22407	11601	2796	7	9658	20473	9190	15569	3467	6478	7	6336	4714	8377	7672	12412	8139	6003	12400	10590	18047	8038	18370	6049	13733	21151	10	9380	14	8	13	11
PE(20:4_22:2)	GP	PE	818.57	819.578	[M-H]-	C47H82NO8P	64645	131867	45298	60386	50432	171688	70775	124940	185980	35971	107515	118760	156164	37454	51640	82683	135450	78250	116461	21945	61617	56298	98382	45181	57412	44905	63371	91923	83749	80450	80083	105085	40656	222100	44457	113393	143660	41255	43897	46245	58672	24421	18151
PG(18:1_16:1)	GP	PG	745.51	746.51	[M-H]-	C40H75O10P	22993	7904	18897	10779	20915	22029	19075	15491	11206	5399	12408	17865	16296	14401	12163	12756	18578	14130	12699	17915	6783	18463	6374	10627	9066	29440	10538	10618	7362	13779	18873	14191	11457	9759	6955	12298	19824	19928	9242	33672	20239	34551	26620
PG(20:1_18:1)	GP	PG	801.572	802.572	[M-H]-	C44H83O10P	10032	14266	8910	6789	9	18071	9778	20501	20771	6324	16221	16151	21766	5660	9973	7627	18808	12196	15459	6	5	12037	12121	9613	8342	27884	9774	7703	11892	6	10421	8129	6	26884	6	12136	18762	10	6122	14	8318	13	11
PG(18:2_18:1)	GP	PG	771.525	772.525	[M-H]-	C42H77O10P	10	33583	9	6	32212	32279	36406	30196	53236	12301	14118	45761	56008	5557	8843	73726	62804	34248	16225	14425	47607	7	101707	23401	9577	10867	7268	18945	5944	12569	48802	21362	21789	43774	7985	15209	23631	10	7683	14	8	13	29086
PG(18:2_22:6)	GP	PG	817.51	818.51	[M-H]-	C46H75O10P	9487	29402	2262	4737	15596	6947	47668	23954	66753	18328	20098	50250	14130	3251	4196	39309	80454	9802	17869	5976	52401	3916	24579	21074	7234	8165	8711	6234	7341	35334	23548	14278	13261	13527	7289	27609	23047	9194	11999	4545	3220	8281	7338
PI(16:0_18:1)	GP	PI	835.541	836.541	[M-H]-	C43H81O13P	17922	17285	29414	8333	24153	29971	12253	31805	28181	13621	29476	34956	24071	9864	17216	18168	32394	20140	20726	18311	16711	19390	14244	22682	17891	28634	13519	12298	12310	23114	21515	53192	24944	31401	18249	16335	20915	18286	14265	31261	13278	22936	24890
PI(17:1_18:1)	GP	PI	847.534	848.541	[M-H]-	C44H81O13P	20743	13644	36514	25212	23759	30401	22800	19321	22277	12129	25439	21133	28941	9663	23430	28510	31053	16486	14928	17362	19066	21408	13384	19387	14881	16579	16102	14966	17638	23666	20364	23921	14038	19035	23371	13963	23761	30918	14131	42973	20264	38134	19488
PI(18:1_18:1)	GP	PI	861.557	862.557	[M-H]-	C45H83O13P	49655	25669	38713	27182	35641	45965	40352	53432	32299	20281	31960	36699	35750	14398	31118	43914	40409	35145	23877	29604	19936	28110	24741	30623	21003	26140	26962	26114	30590	37124	25518	48257	25090	31593	22852	26707	32087	48336	21507	58359	30808	66164	55970
PI(18:0_20:4)	GP	PI	885.557	886.557	[M-H]-	C47H83O13P	10095	33490	9	9908	9024	31147	16575	59067	63698	16307	35299	68433	33421	9349	20770	23596	52368	21893	30012	11595	23461	10575	18905	13377	7670	8492	17109	13313	17329	23691	52108	25611	15553	64318	21847	34367	32061	10	7120	7034	7291	4153	8273
PS(18:0_18:0)	GP	PS	790.56	791.568	[M-H]-	C42H82NO10P	8394	21285	9171	8829	4391	32071	14325	34474	38329	13192	52276	56893	28881	3962	19950	15225	45417	28074	35908	8171	25295	20759	14980	6070	13771	17689	10914	12656	16166	14255	23896	12821	16194	53963	22445	30093	44958	10	12493	14	8	13	11
PS(16:0_18:1)	GP	PS	760.513	761.521	[M-H]-	C40H76NO10P	25848	105893	20055	29996	34691	92554	81736	183187	378760	119375	357012	328267	217657	47937	131778	37762	199800	168315	207589	31631	169869	74790	105742	73732	45140	70881	47931	51232	115036	60186	167732	100687	65975	348020	93033	299543	180567	10	50541	10796	41408	13	7046
PS(18:0_18:1)	GP	PS	788.544	789.552	[M-H]-	C42H80NO10P	47032	138155	31553	63213	39887	132589	123983	310273	450320	134496	501321	478427	371079	64060	171815	83468	284717	238196	239006	52067	261423	119159	128902	85161	74495	145036	55596	55578	163077	90650	248714	126783	94881	645527	132353	348241	296493	15578	85208	35175	50562	13	13227
PS(18:0_18:2)	GP	PS	786.529	787.536	[M-H]-	C42H78NO10P	24212	38255	9	8436	13013	34954	25401	84633	211747	40118	298242	256627	88457	29458	63710	14410	102567	79018	79933	26781	50925	40360	51613	28064	30202	46673	19791	17617	54277	49059	74095	11078	24347	163860	55761	120546	121213	10	22615	14	14317	13	7570
PS(18:0_20:4)	GP	PS	810.529	811.536	[M-H]-	C44H78NO10P	4554	24639	9	3736	7652	16840	13285	42523	87800	22773	75170	86880	35804	6097	22411	5998	36215	30236	53151	8891	44409	10040	17928	11214	9249	16548	10534	5079	18016	15224	38511	13925	10898	58654	15176	62957	32588	10	7551	14	6454	13	11
PS(18:0_22:6)	GP	PS	834.529	835.536	[M-H]-	C46H78NO10P	8899	7600	9	2407	3646	5052	5968	18705	28037	9798	42461	61995	6989	5	7	8921	28498	15210	20114	4074	7090	6920	4	3048	5	7563	3864	5	7852	6210	16172	10962	5076	22146	14001	8048	7860	10	4514	14	8	13	11
LPA(0:0/16:0)	GP	LPA	409.236	410.243	[M-H]-	C19H39O7P	19354	6889	17245	13417	10298	14090	15161	10421	8935	6686	7172	14536	8400	8824	9047	26217	13220	7894	9982	25431	8981	12665	6262	12591	16747	11005	8370	11687	5633	10321	7913	18518	27399	21892	12217	10228	12873	16346	8460	24872	33589	20331	23745
PA(18:0_18:0)	GP	PA	703.528	704.536	[M-H]-	C39H77O8P	6699	7952	9	6	3188	8691	6425	6344	16493	2458	8999	8093	9097	3650	4300	4942	13597	6949	3857	6	3564	7111	8788	5893	3529	5281	3910	5576	4082	7081	8676	10	6	14007	3913	6725	9097	10	3988	14	8	13	11
PA(18:0_22:6)	GP	PA	747.496	748.504	[M-H]-	C43H73O8P	10	8865	2770	2440	9	8585	3832	14467	14512	2451	12327	10153	11518	5	7	8013	17918	4634	8194	6	4231	2911	4499	2733	4279	4069	4851	3821	6598	9219	5988	5512	4296	17125	6	7040	14915	10	2200	14	8	13	11
PA(18:1_22:6)	GP	PA	745.481	746.489	[M-H]-	C43H71O8P	21154	7018	12530	13340	24332	16102	16175	7581	15177	7678	12009	13573	16616	6611	17836	17098	19903	16295	9322	20004	5854	10456	11505	8982	6512	19427	13469	10637	11525	13106	8378	30853	13611	14589	9991	8097	13067	16283	14633	27022	20280	32536	25692
LPA(16:3)	GP	LPA	403.236	404.196	[M-H]-	C19H33O7P	68049	64531	102840	25409	127531	124688	97875	75153	49286	25344	4797	10698	109950	44490	65214	130056	135533	76577	46105	4870	14686	94151	77840	54523	71516	82554	99159	139571	45386	69244	36302	158359	71175	87513	27683	64559	74340	273522	30814	21823	126037	91911	9952
LPA(18:4)	GP	LPA	429.236	430.212	[M-H]-	C21H35O7P	139815	399926	566490	50123	352000	748929	183167	177267	95100	52543	6105	10445	341907	231870	323481	943175	416650	120304	129133	4478	21971	297135	360436	260631	305049	411690	519388	681190	145010	278743	71792	591641	382088	197153	47169	93262	186287	1518261	68595	14400	292537	100720	14762
FFA(19:0)	FA	FFA	297.279	298.287	[M-H]-	C19H38O2	278217	259292	430900	283187	421582	244188	473133	6	340853	164921	202703	629660	91336	234050	7	7	423417	5	247617	285353	188909	362365	375782	380179	171005	230119	291424	198470	240087	576400	514929	439870	6	162767	134853	294900	241413	273924	291405	619594	375657	322157	639750
FFA(26:0)	FA	FFA	395.389	396.397	[M-H]-	C26H52O2	92211	31679	43087	29367	60272	70731	61619	20794	60372	23025	49152	48844	71893	35651	51873	54319	79598	55214	40618	42630	47773	44645	38066	44150	36224	49055	43794	53318	35905	48243	55803	75632	49886	48158	40796	64443	62700	60454	35723	169688	66821	100300	58457
FFA(28:0)	FA	FFA	423.42	424.428	[M-H]-	C28H56O2	142870	37336	107930	60625	124990	117250	108492	58252	82627	43843	86055	84387	111107	65475	89126	89175	109333	74946	72456	62178	88703	74443	67831	69714	57396	67661	71929	73387	65877	82850	81720	163870	73881	81953	59189	91077	68533	108793	58752	223484	89702	168114	128810
FFA(29:0)	FA	FFA	437.436	438.444	[M-H]-	C29H58O2	62288	14651	43688	29778	53951	47710	38633	25242	33558	17842	27022	39683	37590	28293	35530	35045	35371	25138	30825	29006	27026	33244	24736	25053	21611	25596	27450	27613	25288	29677	28710	63707	30088	27113	24781	24535	20521	51224	25030	75781	37937	61220	71949
FFA(30:0)	FA	FFA	451.452	452.459	[M-H]-	C30H60O2	78749	18672	50262	35012	62526	60345	45810	26257	34890	21600	26328	40506	38967	33014	47079	38571	47185	27922	35169	36029	34799	38183	30189	26262	29237	28810	33555	35188	34197	37383	28098	63498	35462	43635	41197	29166	29221	51459	23811	97972	39266	73416	66543
FFA(32:1)	FA	FFA	477.467	478.475	[M-H]-	C32H62O2	112511	34444	61336	50364	89405	97839	80033	43131	65233	36207	72576	75827	81943	55070	84615	61443	97258	56352	57956	44507	55549	55042	52276	54527	44209	41204	49209	52953	50633	67086	90476	135000	56785	65634	58419	76366	71760	68892	47057	168844	84268	91914	123024
FFA(19:2)	FA	FFA	293.248	294.256	[M-H]-	C19H34O2	76655	32013	61321	42327	67583	76375	58927	38823	38741	22617	38889	42059	62459	31923	66047	59304	74199	42670	38188	47847	39805	61739	28634	56410	45099	62857	40869	53386	45368	61691	46049	103725	57025	46854	44089	59711	46667	106595	41838	125345	65822	92346	85694
FFA(34:6)	FA	FFA	495.42	496.428	[M-H]-	C34H56O2	10	44292	9	6	9	81904	40369	57020	68533	17376	47460	60995	70011	5	7	36438	68951	37065	37116	6	5	24691	41858	19886	30559	5	5	24524	49892	37215	34580	75973	44056	82693	34829	45726	58314	10	33766	14	8	13	11
PE(O-16:0_16:0)	GP	PE-O	676.528	677.536	[M-H]-	C37H76NO7P	7374	2425	12273	6057	43427	9453	11190	6	6	3	5	6	5267	17857	21336	21959	8	5	5	6	5	13074	6980	8873	16217	11068	5404	5	3044	22702	5	49978	24049	3108	8850	2776	6	17909	14076	14	11426	7180	11
PE(O-16:1_16:0)	GP	PE-O	674.512	675.52	[M-H]-	C37H74NO7P	11746	10651	4449	4770	8313	27632	14448	22831	24496	5430	20622	34816	27266	5267	5895	8263	37641	15630	16001	6	6824	5827	17816	6285	8285	8740	6972	14135	7843	11995	24691	23176	9314	32461	6848	10672	11987	10	5514	14	5934	13	11
PE(O-16:0_18:1)	GP	PE-O	702.544	703.552	[M-H]-	C39H78NO7P	12298	8300	27986	6	9738	15751	17607	11287	18968	5720	16428	20349	14096	8141	15298	11736	16318	16698	9621	6	11703	14604	23187	14311	3766	9945	10549	6710	12698	10942	8529	10	22753	27870	14037	15089	12964	10	5	26638	4580	5715	2974
PE(O-18:0_18:1)	GP	PE-O	730.575	731.583	[M-H]-	C41H82NO7P	9608	8680	9243	6092	9530	17092	13043	9948	19395	4995	11801	10730	12699	4843	9927	13544	15578	10515	8417	2785	6635	9573	6791	7505	3492	5888	6138	5080	11654	9919	4229	13502	10046	13863	7860	12023	9435	2971	5651	7348	7703	13	11
PE(O-16:1_16:1)	GP	PE-O	672.497	673.505	[M-H]-	C37H72NO7P	20660	25892	32917	3856	7808	27213	10548	22273	27815	7080	35524	29631	38856	7944	7346	16065	33255	26095	13921	6	15271	33084	17377	24272	14846	19695	14512	18393	14193	16631	35427	21488	34254	46409	12350	23850	60776	10727	9077	47916	12336	14619	11
PE(O-16:1_18:1)	GP	PE-O	700.528	701.536	[M-H]-	C39H76NO7P	1294674	1469668	776410	431027	606286	1807589	1362167	1353000	2670467	606714	1672485	1901533	1822643	683600	805481	926190	2163750	1118155	970056	351433	615314	1280317	1577067	1019643	757527	961845	714941	935238	987128	1208857	1152500	1342717	917188	2739067	546647	1446481	1676000	623630	577161	598313	793731	432914	220190
PE(O-18:1_18:1)	GP	PE-O	728.559	729.567	[M-H]-	C41H80NO7P	297402	421033	182210	175913	184102	442634	296883	379293	690600	102064	366230	408013	535114	143315	229289	350437	520417	292107	232578	65973	177503	282103	283951	262137	181385	194262	154671	234714	367292	264921	249375	382283	217050	833067	155127	295725	546313	158163	173464	182859	202407	114054	90794
PE(O-16:1_20:1)	GP	PE-O	728.559	729.567	[M-H]-	C41H80NO7P	13782	16449	7433	5859	8724	25997	19752	20557	29896	5908	26684	26150	31148	6197	11213	11579	28162	14382	12603	3859	6529	9446	18031	11131	12415	16426	6000	10413	13368	13573	12672	17285	9250	44823	7331	16901	15824	6808	4280	5143	8071	8683	11
PE(O-18:1_20:1)	GP	PE-O	756.591	757.599	[M-H]-	C43H84NO7P	5536	10435	4149	3510	2831	17500	6151	9714	15880	2162	11462	9642	15953	3414	8596	9667	15271	6795	7688	1635	3435	5897	5527	6253	2999	5996	3290	6005	9098	7831	2952	7115	3977	19304	5084	6099	8807	2390	3797	14	5281	4698	1395
PE(O-20:1_18:1)	GP	PE-O	756.591	757.599	[M-H]-	C43H84NO7P	12709	11626	4904	5479	7735	8486	5480	9401	11898	3376	9454	5829	16609	2544	8458	7953	9453	6752	4607	2220	3041	6760	5446	6702	5547	5900	3716	6151	6508	8741	3960	10811	7984	16811	4349	7694	12554	2542	2860	6847	4356	4048	11
PE(O-17:1_18:2)	GP	PE-O	712.528	713.536	[M-H]-	C40H76NO7P	19985	16677	9	6	13409	16408	12611	15125	45491	5975	21513	21867	31779	9793	13953	12135	15703	17595	7110	6	3126	18123	9549	13279	7595	9345	8083	7268	18511	20318	8457	7870	9548	29467	10295	20982	28332	3808	13899	10949	13586	12456	11
PE(O-18:1_18:2)	GP	PE-O	726.544	727.552	[M-H]-	C41H78NO7P	314391	271387	107340	102900	181092	351152	193567	241760	479580	59371	301836	316453	535564	96800	138430	159349	288617	285298	153611	38336	91217	216810	155756	286327	121247	124690	112094	147571	290236	245150	129815	200913	172513	591327	126660	282563	414073	50232	224589	109703	238861	124121	73983
PE(O-18:2_18:1)	GP	PE-O	726.544	727.552	[M-H]-	C41H78NO7P	146978	179055	65761	55805	72795	167393	123358	157093	281313	49218	185588	200960	225471	85845	113170	132373	204725	121988	98572	30068	73669	128627	182827	108631	80544	106101	57934	96708	119215	123443	145458	143576	90925	329820	67607	137684	215293	51390	51802	43966	77929	54499	34045
PE(O-20:1_18:2)	GP	PE-O	754.575	755.583	[M-H]-	C43H82NO7P	7523	5633	3418	2532	3442	6982	3066	4498	8683	1666	5800	4066	10111	1934	5113	3644	4889	3229	3839	6	1668	3895	2547	3828	3225	5	2708	1915	4615	4235	2362	5788	4424	14501	3114	3891	8229	10	2139	14	3467	4016	11
PE(O-16:0_20:4)	GP	PE-O	724.528	725.536	[M-H]-	C41H76NO7P	40384	79336	18144	17967	41272	123661	50901	69153	117480	38232	80279	137200	74143	18941	34915	35298	74342	92232	79750	30017	51769	44954	108040	44772	31737	28159	83194	37255	63138	54751	64982	68168	85588	200940	48707	67285	124533	19125	17834	38273	38623	19616	5955
PE(O-16:1_20:3)	GP	PE-O	724.528	725.536	[M-H]-	C41H76NO7P	30833	48428	20317	14411	27743	86563	29264	67527	100853	15719	50592	107980	50564	11249	11938	40526	68580	60482	30198	14253	5	33705	4	35439	19299	28445	31571	26106	17328	34248	20991	31129	41903	77827	22053	29329	47703	12424	29820	14	30310	16430	11
PE(O-18:3_18:1)	GP	PE-O	724.528	725.536	[M-H]-	C41H76NO7P	12850	10514	12085	5878	7636	15752	11155	8706	21507	4665	19284	15199	26770	10939	9601	10713	16699	13465	11282	6	5591	7928	17314	9885	6897	12613	6999	6521	15141	16238	14910	14841	6	37616	6161	16741	30343	6452	9696	14	5245	13	11
PE(O-18:2_18:2)	GP	PE-O	724.528	725.536	[M-H]-	C41H76NO7P	40015	40926	15770	20707	28376	56034	37808	36990	71013	12967	46360	64135	93621	26804	32955	26865	54373	40274	20312	6	22360	43289	40804	47898	19675	28485	18057	17691	44416	36139	47126	33322	25111	86160	20668	50092	81533	10674	19024	15730	30224	22797	11273
PE(O-18:0_20:4)	GP	PE-O	752.559	753.567	[M-H]-	C43H80NO7P	57534	98262	31311	35156	49622	87846	77462	98207	108320	35102	77655	102313	54141	19216	41730	45897	95200	74929	82733	13705	41855	43866	39985	37195	35630	32089	62629	35124	67077	63855	37377	101757	67881	165307	73993	82799	92440	11443	29033	20533	38970	22831	5302
PE(O-18:1_20:3)	GP	PE-O	752.559	753.567	[M-H]-	C43H80NO7P	32541	56812	20500	27001	24192	60148	31020	48333	100867	15776	41091	49653	79164	18096	19035	30439	61875	29715	58806	9317	22859	28283	37976	32717	24124	19368	23164	36670	33738	31517	27631	86764	26679	119747	17570	56481	74780	14978	22344	23488	26420	12038	9233
PE(O-16:1_20:4)	GP	PE-O	722.512	723.52	[M-H]-	C41H74NO7P	2014348	2913616	1442900	1179200	1064184	4819286	2636500	2362400	4741267	1217393	3281515	3746067	4471286	799700	1422370	1267302	3782417	2046905	3056556	679867	1680000	1579841	3463156	1767440	1799011	1775893	1696529	2132381	1703231	2230429	2589583	3601957	1833438	7633333	1520067	2479359	3627933	1315217	1073274	1176297	1545648	587957	337369
PE(O-17:1_20:4)	GP	PE-O	736.528	737.536	[M-H]-	C42H76NO7P	66417	118421	57653	45499	41716	99357	63874	118807	187933	40375	95830	117500	158471	33562	50784	78353	108792	68786	119289	15415	49432	79452	69316	57338	62973	71940	66365	62601	59538	83214	58455	146370	51037	210653	44195	139480	163213	41625	51511	42242	55329	32051	19756
PE(O-18:1_20:4)	GP	PE-O	750.544	751.552	[M-H]-	C43H78NO7P	1590109	2709779	844530	1189067	921184	2901786	1454333	2396067	4071467	674500	1914545	1960733	3101857	655900	1057407	1417619	2626500	1415179	2235222	470560	1241829	1068889	1532622	1128214	1128187	1034405	1185353	1688274	1721333	1365857	1315714	3256413	1029750	4956933	923267	2269748	3058467	853370	988333	922797	1086111	480786	353881
PE(O-18:1_22:4)	GP	PE-O	778.575	779.583	[M-H]-	C45H82NO7P	8033	27994	9	9304	10367	35454	16251	21518	32809	7290	12619	23769	49285	6362	9220	12503	23453	12548	20612	6117	8489	4917	12354	12821	7382	5010	5841	25579	7430	15394	15635	50107	9885	51871	6687	17992	24280	7653	7549	8824	7725	8499	11
PE(O-20:1_20:4)	GP	PE-O	778.575	779.583	[M-H]-	C45H82NO7P	28242	49432	14368	20207	15202	38504	24035	39633	54019	11781	37339	27309	50119	9147	20134	21796	31461	21098	35504	5758	14503	12432	21172	14401	20464	17226	19017	19047	19700	24511	22461	44761	20314	79267	14181	33650	43969	12936	14142	20925	17077	9794	4905
PE(O-22:1_20:4)	GP	PE-O	806.606	807.614	[M-H]-	C47H86NO7P	6448	6308	3317	3739	3695	5680	3277	3771	9342	2635	4263	5259	10534	1248	4004	2760	4136	3511	6787	772	1969	1889	3128	2478	3588	2531	2914	3056	3214	4109	2112	9124	4674	15205	2497	3045	6981	1792	3806	1981	1803	1983	11
PE(O-16:1_20:5)	GP	PE-O	720.497	721.505	[M-H]-	C41H72NO7P	41113	36470	20204	6555	9846	38902	26968	64835	70307	19152	168812	77220	29241	13778	37019	21043	91075	23644	43596	7179	19664	114444	17328	29801	36473	100125	76735	15878	75308	49849	25408	17842	64456	51508	48559	87269	119773	26887	19295	14	38786	13	11
PE(O-18:2_20:4)	GP	PE-O	748.528	749.536	[M-H]-	C43H76NO7P	280478	452251	164210	158820	141602	406393	312292	344927	752133	146611	436691	447147	589557	127740	189941	294730	505867	255226	301644	52210	184600	220230	517156	223542	199313	202446	161112	214452	217933	212121	380887	390924	148050	1148467	188873	229706	544053	113902	106036	198719	163593	96020	78688
PE(O-16:1_22:5)	GP	PE-O	748.528	749.536	[M-H]-	C43H76NO7P	17941	26521	9084	6265	9	28092	18141	27237	43435	7723	30178	40705	32964	6861	9523	15021	39517	18701	20243	6	7317	20068	23574	21883	10887	22905	21711	22792	10710	22244	18576	16285	19264	47377	9657	32007	50710	17855	5964	14	8	14479	6670
PE(O-18:1_22:5)	GP	PE-O	776.559	777.567	[M-H]-	C45H80NO7P	9369	12885	9	3706	9	14467	5942	14333	19241	4135	13458	17214	20510	3939	7	10297	17173	8963	14774	6	6149	12142	6808	7576	4169	5	6238	10273	7971	9990	6688	14995	8977	18317	3995	11381	16423	5159	5320	14	4541	4474	11
PE(O-18:3_20:4)	GP	PE-O	746.512	747.52	[M-H]-	C43H74NO7P	27047	36710	11529	22823	14873	32220	27420	25432	50759	8524	39464	36096	35655	15689	20392	18987	25402	24595	23224	3334	17685	7	36656	15412	12445	9357	12649	19971	17241	23935	33660	49129	10238	83600	11120	39051	50821	10	14423	23556	27681	13	11
PE(O-16:1_22:6)	GP	PE-O	746.512	747.52	[M-H]-	C43H74NO7P	55503	170804	21870	21021	38756	123598	55258	171100	212300	32218	192885	207260	129800	25404	35663	66120	196733	62708	108306	21821	31006	77343	72756	50022	34030	77351	60547	64452	66082	78921	76774	92432	66156	271600	24541	118183	220660	36407	22419	17183	33079	13	15335
PE(O-18:1_22:6)	GP	PE-O	774.544	775.552	[M-H]-	C45H78NO7P	50059	53351	17354	17687	21338	38726	34129	69480	71213	16251	59031	65931	54261	17249	19622	56203	77862	28904	50047	16111	19518	62601	19996	39631	21241	20612	29674	36441	43836	52704	32174	65849	29193	58833	17855	44561	83587	21457	23429	14989	14948	9593	14176
PE(O-20:3_20:4)	GP	PE-O	774.544	775.552	[M-H]-	C45H78NO7P	11474	15607	9	7295	6345	17647	5930	12542	25449	3951	15265	11995	21286	6274	7	5938	12353	13293	14435	6	11375	2923	8420	5922	6057	5	7255	8716	11470	8443	11187	18897	6919	46800	5544	13785	19938	10	3179	7788	8605	6690	11
PE(O-18:2_22:6)	GP	PE-O	772.528	773.536	[M-H]-	C45H76NO7P	7467	27746	9	6	5134	13180	7643	24570	24518	7362	28913	37190	14168	4572	4745	7659	24018	10631	16236	2443	10006	11497	14924	9826	6043	7348	5	5359	6354	11814	16610	10	6856	44829	3977	15006	42311	10	5484	14	8	13	11
PMeOH(16:0_16:0)	GP	PMeOH	661.481	662.489	[M-H]-	C36H71O8P	13429	10216	9	2741	9	16375	14119	15049	16861	4581	15659	11074	14861	3891	8147	5110	15638	9265	7928	4631	4971	8717	9976	8714	5283	8704	3764	9254	7421	8869	7350	14454	5151	14340	6719	10172	11020	5505	7414	8599	6390	13	11
LNAPE(16:1/N-16:0)	GP	LNAPE	688.492	689.5	[M-H]-	C37H72NO8P	10	11886	5739	6	9	22734	8	17018	11034	6911	11053	13236	12673	3071	8739	7209	18752	6508	13928	6	11949	8571	16332	6280	10418	708214	9731	5409	10264	8244	17529	53793	18487	12290	11039	11262	20066	8635	5	11434	5247	13	11
LNAPE(16:0/N-18:1)	GP	LNAPE	716.523	717.531	[M-H]-	C39H76NO8P	188098	267413	123330	126207	101517	366196	217350	396227	354780	141407	303261	432940	388443	95015	165141	186460	423167	263929	247006	72620	165680	217016	241142	157071	162896	469071	184259	188423	232149	189029	219411	305641	158794	448013	147700	286166	429167	99722	140333	115834	183407	22787	40252
LNAPE(18:1/N-18:2)	GP	LNAPE	740.523	741.531	[M-H]-	C41H76NO8P	100847	242181	43107	36570	28836	179821	98533	102727	295140	48100	166479	218307	209700	51215	88837	63837	224858	135577	114156	29115	68251	109079	189533	109018	35969	71589	88029	85679	127938	113571	99125	59500	62089	358600	56545	162342	220787	41803	41586	55642	63886	14359	34819
LNAPE(18:2/N-18:2)	GP	LNAPE	738.507	739.515	[M-H]-	C41H74NO8P	30125	38937	15256	11393	22132	35517	19207	18998	46346	10819	24326	49459	39716	15278	27041	25745	41544	34015	29275	10941	20725	25302	43072	23179	14153	11321	16531	18359	31264	20344	25804	17960	5681	59431	12854	32907	49525	17900	15676	13738	35337	15724	15388
DL-Carnitine	FA	CAR	162.113	161.105	[M+H]+	C7H15NO3	15360	33146	13810	8117	220939	198955	80449	96393	89680	14127	4828	18561	175850	29760	62632	115190	159175	37617	35991	3657	5099	133214	13494	39024	106808	324685	133500	67899	7417	47426	39299	397337	273275	55010	36039	50409	27893	751576	12443	23970	255519	55280	8228
Carnitine C2:0	FA	CAR	204.124	203.116	[M+H]+	C9H17NO4	60980	2417970	87902	45041	1486837	1025714	362500	915800	449793	80300	10512	66893	1181071	137880	218578	477913	364258	151315	143456	8113	76549	678429	74791	164161	340720	1507619	443912	96756	14756	239493	237161	2530870	1967938	203847	206520	236891	94040	3436848	28532	55881	1481944	283343	18487
Carnitine C3:0	FA	CAR	218.14	217.131	[M+H]+	C10H19NO4	75135	43535	59368	57129	236867	256554	91617	150913	105600	34478	15712	29737	165779	39235	87319	149111	119792	51923	49212	46691	27467	159476	18957	51892	124538	280113	128329	46478	32938	62499	63679	466326	330588	63400	57111	45789	35000	546196	41721	89405	289917	70631	44020
Carnitine C4:0	FA	CAR	232.155	231.147	[M+H]+	C11H21NO4	447967	728487	325510	183867	607561	1798214	1222583	899800	720800	384750	15260	75400	1190500	130050	461644	1920317	556217	518286	294078	4347	249526	712056	132827	1177381	384918	1322321	1178176	652619	76908	335429	169702	2160217	1237375	919733	469313	284575	637367	2236630	76845	83117	2198148	1417600	17999
Carnitine C5:0	FA	CAR	246.171	245.163	[M+H]+	C12H23NO4	3996739	1165166	3750800	2535933	3190102	2987321	2663333	2124333	2346067	1287107	1607515	1881333	2214143	1684700	2407852	2084286	2548667	1933214	1896278	2110267	1552743	2818095	1246622	1755357	1578022	1446488	1673176	1527560	1607436	2235357	2098988	3202935	2034250	1961400	2100933	1244118	1862533	3427826	2075655	5294219	2598519	3042143	3121429
Carnitine C4-OH	FA	CAR	248.15	247.142	[M+H]+	C11H21NO5	8201	41653	10462	6373	22342	29046	12339	13253	11332	2755	654	1663	32852	5878	7496	21347	17852	9824	15731	897	17143	9130	9932	10066	16296	23671	16370	27477	836	6674	13294	39262	23011	12403	5348	5215	8788	82664	4543	6853	23858	19284	4887
Carnitine C6:0	FA	CAR	260.187	259.178	[M+H]+	C13H25NO4	38766	103144	117140	12033	82604	100670	193633	83120	74427	32133	4802	7623	127993	39770	62559	134460	86458	32668	45814	3371	7493	101706	19249	42832	28105	115643	251353	124196	17417	47412	45050	149152	119600	79480	30431	66502	90440	360239	15585	18039	191444	110240	6277
Carnitine C5-OH	FA	CAR	262.166	261.158	[M+H]+	C12H23NO5	43904	96314	38489	29043	71742	168741	72894	107213	141013	37725	6614	12785	132571	13715	68763	116921	94267	146435	64422	17217	34686	88873	45956	64542	33790	82220	128876	180530	23406	72807	37340	179413	58739	142813	37745	119585	68327	431717	8088	45861	223278	144400	15679
Carnitine C6-OH	FA	CAR	276.182	275.173	[M+H]+	C13H25NO5	12045	95269	2947	5929	45748	57389	34071	31771	18562	2872	1897	2622	63526	11630	16570	57210	17908	12622	12451	445	8760	15258	24283	12495	8632	60571	30926	74821	3780	13898	42910	47625	35197	35255	8641	6979	36481	151500	3282	7523	36954	33506	1466
Carnitine C8:0	FA	CAR	288.218	287.21	[M+H]+	C15H29NO4	94532	515092	105080	21015	419031	388411	303558	203200	437787	75746	10017	27791	637421	135600	89563	186595	144283	141661	169417	6	13562	128357	107369	123494	128412	195351	285600	632917	54431	100886	185952	429424	216525	382287	65454	70131	138267	732685	23707	69220	344333	112863	11
Carnitine C6-2OH	FA	CAR	290.161	289.153	[M+H]+	C13H23NO6	965967	294572	987100	622860	788776	789625	663925	503887	572920	320561	402073	506713	541207	429030	656015	561762	594717	444857	457428	485780	393817	727548	318036	452310	414429	357554	449841	424149	424559	603093	510905	885793	506038	465967	507840	350972	463413	913739	554905	1315688	661231	752314	781655
Carnitine C9:0	FA	CAR	302.233	301.225	[M+H]+	C16H31NO4	338054	2151661	376550	88320	766918	1188571	1858417	940267	3523933	289796	27090	79600	3941000	557500	411637	1285635	1415833	323964	558667	15509	96600	561778	391933	735952	308187	783036	1188176	3765952	414359	380857	708452	2130000	1170250	1212333	215413	295993	912400	2660000	259738	403656	1546296	547600	6638
Carnitine C10:0	FA	CAR	316.25	315.241	[M+H]+	C17H33NO4	104753	1143100	189560	24596	556969	778679	533817	384253	725000	123536	13004	62244	1628714	343430	211252	343048	268467	161071	347544	7278	30705	185048	232498	183619	134890	339762	429529	1337857	107692	166071	393423	717609	449850	530967	97200	148414	271667	1679783	46906	88475	561269	243471	11
Carnitine C12:0	FA	CAR	344.281	343.272	[M+H]+	C19H37NO4	53438	388155	47990	22331	138469	106080	62723	70093	68593	20386	3742	40177	324186	36522	50100	96913	64886	44751	74583	6	9621	43703	60787	44971	39969	39780	47861	224625	41028	72671	74863	87834	66375	68780	46726	60546	137833	331565	32404	26136	62537	69786	11
Carnitine C13:0	FA	CAR	358.295	357.288	[M+H]+	C20H39NO4	281696	420258	40001	28492	171888	23167	420658	252667	585127	191536	103642	154987	196136	159480	313704	227476	106867	89060	322372	4084	100497	144222	66418	247506	99495	473524	248453	239786	285554	231250	173179	189815	617519	60776	182933	432426	616187	1066239	77452	54070	218278	32850	5535
Carnitine C12-OH	FA	CAR	360.276	359.267	[M+H]+	C19H37NO5	44583	97070	47841	38042	88932	83269	73753	41563	38947	16322	6047	36191	98021	37999	51996	76895	49548	23643	31457	4677	41494	51421	33164	40413	23151	35939	56614	109310	17631	35153	42698	75708	58346	48252	53173	39133	48543	143663	59036	18825	64022	154386	8130
Carnitine C14:0	FA	CAR	372.313	371.304	[M+H]+	C21H41NO4	7800	73494	7172	4077	9779	23344	14528	25181	48827	5706	14519	20204	29041	3230	3623	20182	19721	13599	55172	3880	17635	11040	17716	6047	9285	6384	9248	14876	32892	26589	26186	16415	7822	42499	55203	23504	44989	44663	3984	10027	9469	13	11
Carnitine C12:1-2OH	FA	CAR	374.255	373.246	[M+H]+	C19H35NO6	1422391	512325	1253400	844867	1324694	1269732	1111000	825667	905000	470857	822727	857467	991357	700000	993481	1043254	1091000	720357	694833	798667	777200	1065873	614844	746369	714615	781071	798353	855893	692359	924286	753214	1465978	806563	767667	787800	634926	771933	1494674	752619	1947656	1201667	1719286	1557024
Carnitine C16:0	FA	CAR	400.344	399.335	[M+H]+	C23H45NO4	22510	85852	25907	16535	18900	75061	34653	108433	104100	16954	63091	43053	74257	14761	25627	15377	40294	28192	83783	3783	57251	26698	35434	18377	28903	9073	21587	40977	63056	25656	34160	85833	26857	129507	70687	54154	79387	36146	13283	20347	42448	4684	2282
Carnitine C18:0	FA	CAR	428.375	427.366	[M+H]+	C25H49NO4	27438	75989	32296	21699	18298	74069	33162	141593	127953	24177	95006	42287	88321	13868	34273	22037	49863	26223	69994	9571	70766	37051	18206	17502	33885	6763	21466	38495	70123	28706	21663	119457	18995	106413	48649	41445	86953	26676	15519	45956	34382	14333	16404
Carnitine C20:0	FA	CAR	456.404	455.397	[M+H]+	C27H53NO4	3196	4541	3704	3527	2744	6118	1810	8385	7195	1320	8032	3608	7079	1230	1603	2282	6584	1590	5565	1085	5077	3663	1569	1614	3709	5	1380	1847	5513	2873	1209	7970	3033	6493	4616	2659	7475	1965	5	8323	8	2337	11
Carnitine C18-OH	FA	CAR	444.37	443.361	[M+H]+	C25H49NO5	10	10530	3955	3636	9	8734	5071	8273	13502	2506	6111	3114	6725	5	7	7	6114	2538	9647	6	6521	4041	4620	5	5157	3904	5	7507	3907	4906	4401	7818	6	12723	4231	4383	11443	10	5	14	8	13	11
Carnitine C3:1-2OH	FA	CAR	248.113	247.106	[M+H]+	C10H17NO6	5370	45236	5787	6813	16480	24150	13687	12081	10649	2241	1581	1719	30393	5480	6059	22274	12895	7338	12066	890	14381	9989	7243	10354	17587	19879	16270	26251	565	7662	9101	36898	22461	10221	3813	3854	8636	72754	3663	3524	23872	16914	1779
Carnitine C4:1-2OH	FA	CAR	262.129	261.121	[M+H]+	C11H19NO6	20921	107779	17979	11498	82752	137982	95475	112073	154307	46096	1586	4532	152657	12483	70936	132865	108883	149845	63622	902	19626	83048	47333	62899	38110	89149	123429	212042	12502	81136	45756	213543	53140	126953	45173	120446	58747	515641	7464	14524	251019	142066	666
Carnitine C5:1	FA	CAR	244.155	243.147	[M+H]+	C12H21NO4	41795	248458	63502	16443	109398	261125	168625	184267	158500	62761	1901	6733	227721	49507	114822	279111	186450	155113	79089	1645	15145	193968	109431	176238	55786	90375	467994	360071	44253	105693	58354	457413	174756	474880	47650	54779	129413	536130	19120	25673	393398	133243	4926
Carnitine C6:1	FA	CAR	258.171	257.163	[M+H]+	C13H23NO4	24707	63177	19169	25955	90999	86889	70363	87820	45311	15616	1487	7237	108836	20733	24256	94056	100608	23651	22972	456	6674	43289	22681	29938	30217	74571	124788	122101	6628	26007	72280	129348	59415	54565	34241	15438	44711	101127	6961	19697	146463	60024	5563
Carnitine C5:1-2OH	FA	CAR	274.13	273.121	[M+H]+	C12H19NO6	9787391	3302325	9838300	5875267	8707755	8121161	7151250	5597800	5794400	2944036	5174667	5510467	6103357	4244000	6422593	6900238	6542083	4885655	4336778	5063867	4598114	7060635	3540222	5141250	4449176	4932202	4890412	5031726	4031282	6115000	4611310	9084457	5375938	5091000	5223133	3772637	5004267	10018478	4567500	11755938	6759815	10583571	8763214
Carnitine C8:1	FA	CAR	286.203	285.194	[M+H]+	C15H27NO4	573054	3663469	970880	296087	4211224	4435089	2992583	4048467	3067800	652821	45236	373140	3040357	1262950	775926	2525476	2988417	593827	1110167	27437	187286	1117143	260840	1116667	990385	2347738	3946235	2179524	235164	805071	2677381	4512500	2106188	2453933	656247	411938	1105867	5618043	133708	172203	4360185	1303157	41505
Carnitine C8:1-OH	FA	CAR	302.197	301.189	[M+H]+	C15H27NO5	214402	1501439	280090	51531	526990	832080	1150917	664560	2491133	170325	17106	52618	2517429	365045	296007	750206	921250	230440	382822	9711	63286	394635	244342	493476	201423	491893	751059	2250238	263046	208064	494994	1443913	819750	799267	132127	183030	584440	1881957	170815	272734	911259	332629	11001
Carnitine C10:1	FA	CAR	314.234	313.225	[M+H]+	C17H31NO4	463380	2568266	549590	105087	2498265	3666250	2024750	2509600	2492133	496036	32555	236473	3966571	1595000	888593	1403492	1387083	463875	1065556	18621	129057	729175	1273200	648869	445027	899107	2000412	3685595	327200	569271	2145298	3861522	1467188	1893333	581833	527626	1044800	4153370	119446	108927	3141296	1162700	20052
Carnitine C10:1-OH	FA	CAR	330.229	329.22	[M+H]+	C17H31NO5	72780	438192	35580	24063	324184	129080	96983	64105	117413	43875	5	10693	393793	42628	28311	116206	37570	30264	72072	6	3727	49197	36853	41707	50447	43489	60082	112964	20381	112279	41507	242250	105225	72153	25024	45501	31043	369598	21902	61905	146296	36489	11
Carnitine C12:1	FA	CAR	342.265	341.257	[M+H]+	C19H35NO4	116489	1764428	123290	24469	523755	563152	439558	313427	667867	88921	9679	56095	2422500	384200	174489	416302	409658	93071	314683	6108	36663	147802	361209	173762	137341	86369	415959	1373512	69385	217236	428946	783989	478950	258093	130327	175110	471227	2434022	23903	43002	767361	272214	7016
Carnitine C12:1-OH	FA	CAR	358.26	357.252	[M+H]+	C19H35NO5	23349	242963	101290	25999	117929	238420	138583	211820	162840	35971	15736	13675	353936	86080	166178	330802	163767	79131	70372	10379	25730	82214	118667	105363	27514	63524	182653	502417	25988	39454	207185	325446	72431	152933	42844	26532	106367	269793	35605	22394	251991	128369	11
Carnitine C14:1	FA	CAR	370.297	369.288	[M+H]+	C21H39NO4	20775	1125055	28554	19169	33638	86750	71515	55187	104667	18124	9735	53533	197621	45968	27897	93643	73278	43389	158372	5086	27285	28445	137369	43107	31891	12423	47197	270613	37404	65986	165970	61270	50303	114153	102613	71229	291400	564446	10104	17483	58089	48153	4165
Carnitine C14:1-OH	FA	CAR	386.292	385.283	[M+H]+	C21H39NO5	21134	113679	33788	11766	57284	58100	23383	33154	22562	11802	8694	10460	71457	24814	14768	49129	41526	18460	22597	3236	5258	34952	50360	30556	27791	46777	27259	69976	11847	22211	20449	38938	32869	39041	9315	13097	69967	112109	15136	9378	36834	38010	11
Carnitine C18:1	FA	CAR	426.36	425.351	[M+H]+	C25H47NO4	10	20900	12561	3645	9	18525	5759	14362	13686	3213	10152	7195	15357	3052	3886	7	5301	7470	15172	6	8297	7423	9919	6092	6160	5	5	5191	7807	3469	6096	10968	5918	16803	11323	9858	15170	7272	3311	14	9793	2890	11
Carnitine C10:2	FA	CAR	312.218	311.21	[M+H]+	C17H29NO4	124957	590185	279860	62741	366735	698420	558658	551273	437820	126050	22121	57740	911571	355225	186437	286563	300492	123161	199433	14727	70817	161889	290462	212756	108637	156565	660235	882976	81000	115721	483327	711511	358931	397693	135580	104664	308707	728620	48864	67813	778444	278729	16229
Carnitine C14:2	FA	CAR	368.281	367.272	[M+H]+	C21H37NO4	50077	618413	72997	27857	108306	126911	90308	86487	89840	21839	7256	23552	240250	68580	36221	133071	66164	49718	65306	4163	12822	51370	164951	75667	40624	61321	87635	437429	30841	54931	111929	106382	62269	125107	43972	47568	262673	390000	25193	29469	111491	129003	11
Carnitine C16:2	FA	CAR	396.313	395.304	[M+H]+	C23H41NO4	2296	82849	9	6	9	4435	8	5681	11649	3	2360	4375	14076	3367	2614	19225	6033	6605	13587	6	3328	7	14446	3921	5198	5	3693	15605	8746	12794	8557	5937	2844	9497	13287	12630	36327	32003	5	14	6513	13	11
Cholesterol	ST	Cho	369.4	386.355	[M-H2O+H]+	C27H46O	1866413	1842841	1274400	1142733	1202551	3219286	2292750	2515733	3048000	1160571	2160303	2471733	2692857	866350	1532000	1540079	2607083	1791190	1973056	683267	1473086	1659524	1687689	1624226	1285549	1670595	1566824	1691548	1818051	1676000	2146310	3607500	1900438	3491933	1617533	2391387	2475667	1157065	1520179	1875625	1665278	964057	711845
SPH(d16:1)	SL	SPH	272.259	271.251	[M+H]+	C16H33NO2	9644130	4324723	10057000	7346667	9859286	6558393	5936833	3549200	4040733	2618179	2128000	3822267	5846857	3443700	4717481	11098413	6689583	5534821	3877833	6674000	4358629	13391270	3996978	9170238	5949451	4837619	5963529	8407143	5684615	6202929	3786310	13204348	4958750	4130000	4576200	5745798	4003533	10005109	6062500	11428438	6128796	14784286	8544167
SPH(d18:1)	SL	SPH	300.29	299.282	[M+H]+	C18H37NO2	73765	233686	834360	145360	50807	1560446	270733	889267	446220	202629	284697	723867	344307	419695	237556	141413	571883	246179	401606	141060	376429	257079	588356	233202	53063	35988	240765	439887	246149	221629	903274	213467	175506	460393	160287	290058	1983800	164228	73006	1622031	61607	194486	386345
Cer(d18:0/16:0)	SL	Cer	540.536	539.528	[M+H]+	C34H69NO3	17484	9423	17826	3794	6791	14547	4748	40987	17485	3222	15457	16471	19604	5	5074	51144	14043	10022	15017	4827	11328	14977	2460	8752	2690	6675	5	6455	7635	12926	13280	28748	29922	10721	6	15683	18011	10	4989	35794	8	23170	10226
Cer(d18:1/16:0)	SL	Cer	538.52	537.512	[M+H]+	C34H67NO3	215446	166731	110710	69920	213480	294607	161208	1435333	304653	357393	778970	1112200	152429	28593	51579	436492	560867	282024	311439	53775	83966	81246	142356	107762	112396	144399	212318	100250	90815	337757	273268	426826	157563	323773	219633	111891	132587	122011	127256	141939	37777	224071	131845
Cer(d18:1/22:0)	SL	Cer	622.614	621.606	[M+H]+	C40H79NO3	111870	172166	55673	46911	245806	207018	119667	1457000	422227	269754	503358	570593	119807	13637	67558	121960	480558	128655	379278	42683	101869	56463	54729	52160	58033	159143	92976	82494	140862	91893	413351	530717	46856	498807	87527	52075	85140	63564	59503	77480	21870	36954	126714
Cer(d18:1/23:0)	SL	Cer	636.629	635.622	[M+H]+	C41H81NO3	51876	35768	24517	4990	34996	56850	90508	108073	89680	63632	50942	124293	27580	10638	8216	64263	89100	96994	43344	22622	14341	31123	30549	11468	21814	45063	22226	35527	31757	45853	31833	84734	57988	83767	23011	31641	64388	6949	17579	21120	17134	22096	7066
Cer(d18:1/24:0)	SL	Cer	650.645	649.637	[M+H]+	C42H83NO3	285435	195376	124400	45739	189663	290268	625742	1335400	1066400	132789	474285	1192133	243443	57420	55875	217849	1610750	139304	515694	64600	146171	149095	96471	82173	177857	178798	264512	140321	190005	254557	389881	433348	367506	880133	288907	46577	23428	73129	87863	166000	132778	181286	64340
Cer(d18:1/16:1)	SL	Cer	536.504	535.496	[M+H]+	C34H65NO3	196674	111897	207750	65971	118235	413500	192475	142760	201420	84593	272376	295380	211657	76710	130844	302222	236025	146696	221033	81360	103537	131857	101627	143690	94791	109310	110724	131435	94338	133036	300137	283641	225519	231620	97960	147658	212067	91992	99696	505984	166852	286571	154369
Cer(d18:1/18:1)	SL	Cer	564.536	563.528	[M+H]+	C36H69NO3	59299	120875	48642	68553	54277	102875	81158	131847	136827	29618	56062	108127	184043	20383	48056	55297	135967	69220	68022	27657	50689	55041	71760	48090	36286	47205	59871	66738	88892	44494	72054	105810	39805	337273	48303	133104	99980	27470	96381	69725	45723	22869	25712
Cer(d18:1/20:1)	SL	Cer	592.567	591.559	[M+H]+	C38H73NO3	191598	207686	98346	116827	109990	278580	136367	169440	238960	49907	172333	230307	414207	52865	114222	134746	287558	174595	103633	47499	100571	120095	152618	141863	64665	97173	117224	102351	164882	127000	191583	230870	124406	701267	128827	261308	309180	69743	182732	116392	128648	61297	48325
Cer(d18:1/22:1)	SL	Cer	620.598	619.59	[M+H]+	C40H77NO3	505587	609926	363510	486807	248020	1099286	549400	473540	569480	188196	716545	823267	1329929	201385	572119	369413	659392	483744	363206	152900	321766	398714	375076	483220	281143	350357	368482	453238	608462	522593	472512	680935	419094	1843533	420847	750893	961000	369402	509036	319156	422769	174414	122762
Cer(d18:1/24:1)	SL	Cer	648.629	647.622	[M+H]+	C42H81NO3	1582283	2323653	988860	968533	673337	3857589	1634750	2188867	3624267	843464	2122303	2426800	3581643	513750	1539778	1120317	3449917	1781726	1596278	457567	1184400	1472698	1078400	1446845	1091264	1067679	1006647	1350060	2309436	1832143	1582679	2077174	1544500	5156200	1360600	2836765	2562000	1139674	1499881	1318734	1177500	597571	403286
Cer(d18:1/26:1)	SL	Cer	676.661	675.653	[M+H]+	C44H85NO3	55910	14320	232020	32036	61251	103000	72004	29485	45861	27240	75345	52084	99950	34125	43626	101587	56873	37454	34979	28255	58069	80476	38737	88262	42586	25646	52750	48966	43059	51678	168155	69526	198931	37015	80027	52920	120067	67846	56979	386563	97037	339571	116392
Cer(d18:2/24:1)	SL	Cer	646.6	645.606	[M+H]+	C42H79NO3	36761	31138	16252	24095	15663	44173	22221	38809	62216	22731	34301	34753	39907	6314	28959	21090	58348	28614	26943	10662	21252	13841	23119	19465	10359	17729	17454	17680	30036	19721	38685	24207	19541	72580	15457	49619	63425	16170	21256	12200	17303	21529	10027
Coenzyme Q10	PR	CoQ	863.691	862.684	[M+H]+	C59H90O4	36251	92166	40355	13698	61826	82333	62946	135107	291893	133971	68776	136393	148757	12670	28939	98746	432708	186369	102850	62409	146343	19296	192004	34273	69385	77637	58835	46276	69554	95764	217649	48679	95906	135673	64222	50130	134020	26603	13546	30142	21349	35833	75894
DG(8:0_16:0)	GL	DG	474.411	456.381	[M+NH4]+	C27H52O5	83484	43066	103240	91947	125153	117018	104342	41659	43705	20167	55837	52543	68626	47740	98496	93540	90692	33810	32682	71740	47234	71080	57120	57674	46264	42797	44096	84327	42631	46228	26926	120239	77619	85653	65910	28106	65839	72662	103333	233469	89202	118243	172976
DG(14:0_16:0)	GL	DG	558.519	540.475	[M+NH4]+	C33H64O5	34179	16110	29657	30070	52041	30380	32573	21322	34570	14507	33314	39061	22034	19782	31521	27979	8713	28602	23741	26476	30201	28790	19556	17117	27067	17650	33163	15295	26621	16231	22627	21614	29800	13856	36679	9884	24523	45584	8345	92995	30655	53563	68219
DG(16:0_16:0)	GL	DG	586.55	568.507	[M+NH4]+	C35H68O5	14551087	6240221	7787500	6167867	10118673	10742857	10900000	6185533	11238000	4339643	6819394	11066667	9937143	7901000	7781481	8346032	7369750	4679821	5768889	6876000	7677714	6839762	3519156	9345238	7007143	6304167	9233529	9553571	6869231	7317143	5556964	10215435	6608125	7630667	7372667	6167542	7382000	12380435	6025595	13774219	10264815	15182857	13186905
DG(14:0_18:0)	GL	DG	586.55	568.507	[M+NH4]+	C35H68O5	84372	35092	40056	34926	59345	69644	63071	29906	62682	24591	33813	47422	50068	40707	40295	49244	60019	39893	29149	55861	36396	45971	22430	55193	28021	36948	40894	54713	36674	39556	32709	59993	31873	36147	39082	27881	37035	61354	35155	66869	56252	72044	73890
DG(12:0_20:0)	GL	DG	586.55	568.507	[M+NH4]+	C35H68O5	119467	46923	78671	51555	94716	84898	74566	54016	85200	31671	33138	68353	91257	47820	70334	74560	88067	42073	62278	63667	50185	61460	43129	76167	51587	69595	49613	59994	65908	49669	64565	116609	56148	58893	51979	54674	42595	92443	48882	120558	95296	117580	92927
DG(17:0_16:0)	GL	DG	600.554	582.522	[M+NH4]+	C36H70O5	36253	14677	29167	15588	38321	44803	39300	20580	35705	18589	23715	31972	37776	20597	19305	20887	33507	21640	15200	31326	17750	22666	16668	25929	10953	22907	27289	21649	21959	18696	26673	55766	19760	32719	28441	20390	14531	42843	19765	28767	30843	46707	32943
DG(16:0_18:0)	GL	DG	614.582	596.538	[M+NH4]+	C37H72O5	12014130	8033210	11227000	12677333	15222449	12175893	13089167	13698667	9768000	5684286	11883030	15942667	12085000	8197000	14126667	6953095	21895833	7247619	7684444	9849333	11583429	14776190	6576889	12688095	10557143	7963095	10694118	10361905	8135385	9499286	4649226	5546848	6908750	9028000	14238000	8371849	9505333	13139130	11316071	25375000	12006481	17650000	20844048
DG(14:0_20:0)	GL	DG	614.582	596.538	[M+NH4]+	C37H72O5	119163	67823	104670	89027	153112	69180	112567	101893	63723	49254	76873	64755	84957	64930	88956	42985	140117	64673	48808	72467	57337	91794	43680	67000	71077	66679	91976	36953	43510	72171	35051	60870	54448	45411	98100	39227	41843	97217	58880	129122	102352	86310	154512
DG(18:0_18:0)	GL	DG	642.613	624.569	[M+NH4]+	C39H76O5	19533696	11443911	22000000	21708000	47968367	26996429	17140833	28882667	28882000	3782500	20630303	16155333	19187857	7607000	19028148	11524603	20551667	20806548	24007778	19725333	8983429	19041270	18536444	15580357	7460989	25229167	20269412	18011310	20960000	10722857	7765476	33709783	12531875	16728667	11523333	10861345	5086200	19939130	6276786	53585938	14125926	37650000	33408333
DG(16:0_20:0)	GL	DG	642.613	624.569	[M+NH4]+	C39H76O5	147054	72889	125540	137407	147143	141964	69227	73140	187353	37768	106776	90393	91743	43393	85133	80500	144158	69625	66933	101813	65109	99103	99173	99333	51992	151762	80065	148173	108236	72757	61304	184250	64994	79787	89267	58388	33458	125685	86750	353172	90042	237029	171714
DG(14:0_22:0)	GL	DG	642.613	624.569	[M+NH4]+	C39H76O5	192413	84284	152760	147793	180898	133089	58707	67413	115260	58682	85782	139627	120714	35099	151852	60721	155200	100333	99833	104260	92783	166143	92173	98339	41736	172089	89671	134708	74446	72764	44635	254696	88194	104607	96967	91024	23113	62052	57804	317188	89976	346200	206500
DG(19:0_18:0)	GL	DG	656.614	638.585	[M+NH4]+	C40H78O5	56503	24900	54819	25357	62878	49588	40653	21691	43171	22513	23216	29783	48150	23845	22483	29137	56318	41386	31405	26543	19762	37527	15056	14066	29020	26870	27064	30133	27378	26518	28465	45329	19736	32427	32969	10794	60056	44263	18440	80541	39986	70161	35563
DG(21:0_16:0)	GL	DG	656.614	638.585	[M+NH4]+	C40H78O5	94485	23219	66696	30975	58681	32732	33549	17921	40133	16625	54155	18481	35288	20841	37812	61010	69066	54795	51822	22875	25586	59827	13127	37863	31629	43341	59524	43517	25000	41183	21754	28555	22168	36172	21554	26962	65899	45345	30751	100231	41566	77750	51198
DG(20:0_18:0)	GL	DG	670.639	652.601	[M+NH4]+	C41H80O5	458239	65587	198510	107487	281898	374696	222250	154747	151780	71189	126055	164607	179371	119385	175407	85627	201308	120792	149056	122253	159109	134262	104920	128940	164473	128583	176929	46531	168344	99229	94196	133359	109113	66639	61555	137799	129280	237272	144333	268688	175796	217314	206595
DG(14:0_16:1)	GL	DG	556.503	538.46	[M+NH4]+	C33H62O5	380054	115642	328960	194880	275990	269259	223567	195927	163347	95068	162242	222960	178329	103105	173978	219151	248750	138411	130856	175187	180714	224627	121191	127435	155813	170119	178765	153619	159477	170814	182988	284152	169744	175027	173053	145404	181580	258707	175173	526578	253981	401371	556012
DG(18:0_20:3)	GL	DG	664.585	646.554	[M+NH4]+	C41H74O5	7664	17840	8100	10490	12357	26135	14475	36611	29967	7647	27667	50995	24881	5651	5129	5361	33052	4608	11605	5747	2876	28674	10911	7076	16008	9892	17618	13611	12097	21242	3265	18420	22734	44245	7150	32668	37351	7672	10095	1227	11565	5283	2944
DG(16:0_20:4)	GL	DG	634.55	616.507	[M+NH4]+	C39H68O5	7440	18628	10632	21047	9	50933	19017	29163	48593	14855	25633	46004	32658	7501	8469	6704	22601	5798	23609	6	12135	32369	19061	12221	14518	9348	26578	31864	20885	12368	16729	35270	17487	78720	5019	38441	36124	24090	10842	14	18006	13	11
DG(18:0_20:4)	GL	DG	662.582	644.538	[M+NH4]+	C41H72O5	138717	183129	81507	111373	51112	254384	143667	265927	255473	64979	125667	276593	175714	54760	49059	47094	215875	88179	104333	43074	72857	98365	160604	79923	125808	127690	151912	166970	157467	136521	101077	200000	122525	316233	33302	210762	203380	128913	78482	63686	61119	32459	36287
MG(14:0)	GL	MG	320.289	302.246	[M+NH4]+	C17H34O4	9441	3773	8061	7005	12921	12368	8680	6847	8467	2934	5006	5920	7761	5128	8624	5570	10621	5782	4236	6117	4907	8423	3774	6078	5235	6391	6959	7261	3564	8186	5800	8151	6726	6056	7577	6625	6143	7521	7732	19078	10430	17446	14512
MG(16:0)	GL	MG	348.321	330.277	[M+NH4]+	C19H38O4	1956196	659077	1648700	1113000	1844694	1605000	1525250	1093467	1229933	615393	1150667	1240067	1392571	893600	1288000	1375079	1362333	1033452	1051222	1168800	1004114	1349683	860089	1052917	973242	1128155	1123941	1211726	1031026	1228000	1084940	1977391	1254188	1222800	1173133	880410	1178267	2095978	958988	2843750	1717685	2665286	2379643
MG(17:0)	GL	MG	362.321	344.293	[M+NH4]+	C20H40O4	8649	2451	7658	5059	8365	6061	6585	3234	6036	3292	4827	5298	5128	4110	4484	4277	5689	3999	4791	5613	5218	7791	3296	4331	4368	5266	4167	4853	4742	4616	3192	10119	5088	5252	4606	4777	4992	8672	4285	14514	7250	11065	11746
MG(18:0)	GL	MG	376.352	358.308	[M+NH4]+	C21H42O4	2930000	1091550	2739600	1902333	2726531	2799554	2504417	1735667	2050733	1059929	1968848	1949533	2162071	1523550	2086370	2312619	2343583	1750952	1670944	1903200	1624914	2334841	1430489	1720000	1614615	1952083	1961647	1994524	1719590	1990214	1661071	3281848	2014625	1991467	2074200	1449422	1664400	3230870	1487143	4752344	2647500	4709857	3904286
HexCer(d18:1/16:0)	SL	HexCer	700.573	699.565	[M+H]+	C40H77NO8	372891	212373	121760	86907	125245	515991	223933	859133	643973	500393	502618	478653	149057	85660	68301	159135	266333	184649	100311	127653	57080	65811	52756	107708	132659	117256	99835	97560	163128	130693	249935	220967	29389	572507	157620	226581	327773	18960	105125	120566	38231	58320	52529
HexCer(d18:1/17:0)	SL	HexCer	714.588	713.581	[M+H]+	C41H79NO8	14807	15889	23720	16847	9231	25497	5126	60937	29264	6938	17068	32073	20631	7296	31410	8735	20485	6354	21223	8822	16457	16433	3019	11424	22918	20818	4107	10407	14958	19305	15415	26403	8269	29416	8445	30100	25050	8131	17165	15221	12591	15704	10808
HexCer(d18:1/18:0)	SL	HexCer	728.604	727.596	[M+H]+	C42H81NO8	33449	31376	16721	8962	27522	33836	16015	249847	84047	33881	57838	49265	56981	14357	14746	20817	43270	24596	29924	17369	15592	25298	4	31047	18662	46419	17154	31559	22041	13246	45766	66847	8031	52526	16419	43774	30878	18817	21120	20088	14461	8405	9972
HexCer(d18:1/20:0)	SL	HexCer	756.635	755.628	[M+H]+	C44H85NO8	250717	154878	102010	101353	90064	232009	181242	364320	238760	70479	265024	374147	229629	68150	245044	89000	140325	45811	96933	29139	67189	165317	46156	85905	186165	162607	34434	185839	116056	141007	206232	257022	96813	250647	75860	204958	137233	123554	60768	52548	34618	32717	15369
HexCer(d18:1/22:0)	SL	HexCer	784.667	783.659	[M+H]+	C46H89NO8	687543	522731	247100	157053	200286	824277	365692	992133	696133	192054	590055	536440	522279	269710	343689	94571	426192	267220	250256	59702	151794	197016	157769	144714	138802	346226	142353	299190	335087	314421	386470	342196	212725	549920	250147	617437	323440	272435	188798	107986	243491	122437	66560
HexCer(d18:1/23:0)	SL	HexCer	798.682	797.674	[M+H]+	C47H91NO8	172435	174738	223450	101347	51193	151161	281683	73413	390493	54832	208042	170107	240200	80865	97304	45921	190075	181839	109567	45316	92029	152889	133809	74524	74758	172720	112088	153262	107410	74286	78137	109065	136738	300773	163753	191907	167407	88182	79357	64752	55033	48726	13135
HexCer(d18:1/24:0)	SL	HexCer	812.698	811.69	[M+H]+	C48H93NO8	546630	225889	273730	46739	169224	188616	486025	1102733	485240	273650	1208606	425007	532443	109155	604770	103730	718850	186798	444244	125567	166120	421175	139009	171643	273973	143470	66300	339458	176790	195771	254036	223272	230481	594287	228800	778046	134220	413859	265780	220094	262824	280057	13374
HexCer(d18:1/16:1)	SL	HexCer	698.557	697.549	[M+H]+	C40H75NO8	1328043	1228118	825370	936800	598510	1999821	922333	891000	1490400	552000	1110242	1563000	1837714	279110	617733	655540	1357583	991369	761000	255367	768743	728810	853156	828512	466500	500762	548118	736845	887128	643629	943214	1070880	873125	2494867	631960	1326891	1315000	377467	1003274	1080938	737222	383871	309857
HexCer(d18:1/18:1)	SL	HexCer	726.588	725.581	[M+H]+	C42H79NO8	265826	309815	126010	230640	163847	403500	206692	217313	377020	64768	189673	356233	666886	63960	141489	181222	356883	191458	163594	65468	158811	152437	229773	180536	107110	158190	128988	262077	239328	176143	162417	264609	163513	866000	126360	375609	399887	100951	336083	207063	195343	54856	60327
HexCer(d18:1/20:1)	SL	HexCer	754.62	753.612	[M+H]+	C44H83NO8	530250	542066	254210	431907	277296	923750	438717	540807	706133	146854	492297	705600	1346571	150555	371978	298651	709275	477946	391422	137987	246309	282222	359716	345232	226775	325744	296065	354464	476662	369593	427214	593239	307581	1666800	343867	741334	752067	234033	472929	325953	406593	149386	129821
HexCer(d18:1/22:1)	SL	HexCer	782.651	781.643	[M+H]+	C46H87NO8	1405870	1529705	760330	1204267	793133	2631786	1507333	1442667	2053933	528714	1806788	2219733	3160857	515950	1434667	980873	2039083	1262798	1047667	433653	821200	1043413	1074400	1059405	680000	985417	881941	997143	1416256	1304357	1179286	1535000	1054063	4438000	1109467	2050105	2117467	985630	1285417	1015156	1067870	466800	346964
HexCer(d18:1/24:1)	SL	HexCer	810.682	809.674	[M+H]+	C48H91NO8	3571413	4170849	2629200	3247867	2385204	8410625	3942333	3744267	8530000	1730071	4612000	6738667	7909286	1495450	3284000	2511746	6531167	3950298	3184056	1025267	2482114	3169127	2376756	3337560	2092308	2574107	2776941	2668214	4819231	3533071	3331250	4240978	3537313	11416000	3335467	5793067	6398667	2697935	3922083	3204063	3117222	1712857	893429
HexCer(d18:2/22:0)	SL	HexCer	782.7	781.643	[M+H]+	C46H87NO8	30453	18424	6964	9000	4449	26945	21894	20540	36566	2583	40642	40364	21053	7500	12517	7756	13213	5820	8846	3091	15385	24704	5473	15485	18109	26690	8837	5163	15465	11201	25778	13638	11919	43053	5458	28337	42333	34228	10798	5627	8741	8963	3683
HexCer(d18:2/24:1)	SL	HexCer	808.7	807.659	[M+H]+	C48H89NO8	49802	56941	37954	50588	28061	78156	48864	46672	108507	25974	65570	98120	83493	22231	48744	25489	71818	43770	41860	12976	34223	35652	24028	36446	22614	29757	28575	27598	54646	53856	51832	36685	40163	154400	41220	87421	129693	30720	49053	48388	30863	25376	13495
Hex2Cer(d18:1/16:0)	SL	HexCer	862.6	861.618	[M+H]+	C46H87NO13	61965	46661	17113	28068	18352	131991	25282	125067	67327	28033	79594	86193	83643	16911	46091	181857	18960	32714	26712	22316	48863	24555	30375	68113	32929	32167	4693	23125	61426	42441	83536	129076	181481	66059	6	56134	119107	10	15760	52163	24004	87680	36798
SHexCer(d18:1:/16:0(OH))	SL	HexCer	796.8	795.517	[M+H]+	C40H77NO12S	1056120	1515572	743560	914667	637929	2466429	1061417	1189800	2230800	491857	1293333	1902600	2689000	446830	954741	684500	1892417	1163036	896611	329753	858800	819365	1025600	941667	578791	713929	757529	822083	1241385	1042429	1079167	1150326	869938	4428467	895533	1901103	1864067	742957	1087917	1030297	840306	329957	248881
SHexCer(d18:1:/16:0)	SL	HexCer	780.8	779.522	[M+H]+	C40H77NO11S	399076	575203	351120	325507	234857	823018	547258	529853	914467	226136	707636	729667	736286	246485	581748	183968	717125	425524	311289	164447	318091	409619	491600	372845	327308	434964	295182	329464	515897	488636	504607	471043	364431	1239133	312767	954149	526827	366185	268774	295766	297130	199143	98130
LPC(0:0/16:0)	GP	LPC	496.34	495.332	[M+H]+	C24H50NO7P	5310	4133	9	2358	9	3529	4975	23890	7805	3300	3768	7191	7260	5	7	7	9135	3216	7359	6	1209	7	2961	5	3546	1139	4126	4090	2616	3372	4605	25874	6	16919	4353	3141	3293	3064	2828	1265	8	13	11
LPC(16:0/0:0)	GP	LPC	496.34	495.332	[M+H]+	C24H50NO7P	2972	4223	2545	6	3437	2493	3641	25487	7125	2496	5843	6813	3305	5	7	7	6791	4311	5027	6	1653	7	1949	269	3063	5	3304	4252	2173	3375	1576	19628	6	19129	4373	2937	6	3521	5	14	8	13	11
LPC(0:0/17:0)	GP	LPC	510.356	509.348	[M+H]+	C25H52NO7P	4281	6346	2650	1332	9	7765	7823	18812	12078	3604	7079	7187	6304	5	1935	1670	6514	4033	8261	6	2106	7	3125	5	2179	5	4155	3853	1653	3741	4658	9253	2200	19982	5530	4136	4170	4120	2780	14	8	5327	2756
LPC(17:0/0:0)	GP	LPC	510.356	509.348	[M+H]+	C25H52NO7P	2968	6790	1635	2497	1548	8494	8364	23278	11468	2551	5824	7175	10694	1652	2585	7	6665	5998	7126	2530	5	2873	2975	1288	2814	1260	5387	5784	2098	5259	5187	13867	1124	20411	6146	6152	5396	10	2285	5889	993	5114	1840
LPC(20:0/0:0)	GP	LPC	552.403	551.395	[M+H]+	C28H58NO7P	4776	3615	9	6	1893	2517	2767	17644	7220	2218	6564	6039	11440	5	2018	7	8549	4625	5642	6	1503	1171	1616	817	1862	1128	2751	2837	1395	3015	3325	14366	6	10619	2233	2565	2132	2479	2420	4186	8	4911	11
LPC(0:0/20:1)	GP	LPC	550.387	549.379	[M+H]+	C28H56NO7P	5457	6518	9	6	3015	7856	5008	35215	6351	2438	7924	5638	5351	5	7	7	7920	4848	4835	6	1803	7	1781	842	1823	1157	2430	4255	1265	4172	3888	24086	6	14991	3567	5	6	1817	1834	14	8	13	11
LPC(20:1/0:0)	GP	LPC	550.387	549.379	[M+H]+	C28H56NO7P	2532	5769	9	839	9	8203	4691	38058	8625	3428	8467	7331	5874	5	7	7	7856	6309	4841	6	5	7	4	5	5	5	2316	3329	2119	3444	3930	27297	6	16902	3309	5	1870	3904	1558	14	8	13	11
LPC(20:3/0:0)	GP	LPC	546.356	545.348	[M+H]+	C28H52NO7P	4770	4172	10100	6	9	11230	8	7708	4372	5469	3303	5557	4601	1776	1448	2288	12893	2306	6963	6	2882	7	3097	2234	2153	6568	8082	9116	2728	3821	6218	6636	11734	11268	4374	4534	8173	10	2794	9577	5674	15743	4914
LPC(22:6/0:0)	GP	LPC	568.34	567.332	[M+H]+	C30H50NO7P	4369	1666	9	6	9	8	8	7315	4926	6558	5	3069	6	5	7	7	14503	5	3135	6	2662	7	2926	5	5	5846	4015	2337	5	6	9986	3212	11021	5745	6	4427	6568	2702	5	3788	8	3730	7186
LPC(O-16:0)	GP	LPC-O	482.361	481.353	[M+H]+	C24H52NO6P	2485	3356	6660	2078	9	4173	3523	8037	7027	1519	3037	2660	8836	5	3070	1666	3421	2732	3895	6	1521	4001	2474	1505	3121	2502	2510	3276	3162	2229	4014	12909	1604	8281	1839	3855	11543	2111	2412	11264	8	15881	1898
LPC(O-18:0)	GP	LPC-O	510.392	509.385	[M+H]+	C26H56NO6P	879	3182	1968	1360	9	3356	2124	2639	7301	673	5	6	4978	5	1967	7	8	5	1276	6	742	2430	1205	5	5	1678	5	1998	5	1899	893	6422	1012	2635	6	5	2423	10	5	1447	8	10197	1251
LPE(0:0/16:0)	GP	LPE	454.293	453.286	[M+H]+	C21H44NO7P	21025	36269	7607	11187	5332	29618	86583	182973	50433	16271	37210	46205	48031	2954	7274	6240	46398	30404	49390	6733	15279	11541	19342	4297	10396	25072	31355	53855	9514	20710	31511	115620	4700	107680	31469	12512	21577	42197	7228	9303	8291	7241	7677
LPE(16:0/0:0)	GP	LPE	454.293	453.286	[M+H]+	C21H44NO7P	30849	36348	6439	10615	14497	28131	73070	187607	39590	14693	34187	54336	59164	3292	8750	6643	39490	23468	46398	10195	7964	13227	22935	6464	10781	34410	19451	53453	13542	22131	29296	125413	5171	107687	28613	14730	20693	44351	9898	12255	7982	5744	8977
LPE(0:0/18:0)	GP	LPE	482.325	481.317	[M+H]+	C23H48NO7P	5829	7701	9	2940	2360	4100	3685	83867	19102	5444	20824	34321	11796	5	738	7	16218	10298	16054	2041	1406	1078	4511	980	1083	2449	9142	12054	102	5731	14302	36563	520	43134	8887	720	4250	7260	2239	2275	1975	662	1793
LPE(18:0/0:0)	GP	LPE	482.325	481.317	[M+H]+	C23H48NO7P	79375	84978	12676	22341	14431	79388	200008	407993	127507	37986	104945	130680	154236	5663	8756	6174	129808	72167	115033	15204	24074	22224	57369	4705	40562	22241	49225	113488	34535	67954	79560	241380	7469	284320	66927	29674	58275	109565	25570	14727	11219	3311	9900
LPE(0:0/18:1)	GP	LPE	480.309	479.301	[M+H]+	C23H46NO7P	132620	200738	91678	66632	49219	260143	146083	306147	345633	110314	141055	212087	206386	71165	111815	106976	188183	54877	156478	46764	53466	186690	272289	113673	90038	51020	184365	316137	168338	109500	184952	231565	87594	551573	92833	269543	273213	264587	105744	227813	161574	166014	138583
LPE(18:1/0:0)	GP	LPE	480.309	479.301	[M+H]+	C23H46NO7P	23460	28382	13831	6	19927	38850	25825	47771	33376	19342	33965	39613	37151	13087	25152	24413	67495	81583	31926	12120	14833	32180	37281	22088	18107	17910	22455	23960	37326	27881	21704	41571	22308	40237	32489	39764	26736	47828	22958	41480	14342	32484	32144
LPE(0:0/20:1)	GP	LPE	508.34	507.332	[M+H]+	C25H50NO7P	10	5909	9	6	9	11328	5355	11843	10361	4170	4521	9185	11008	1764	4259	3097	10195	3546	5624	6	5	7	9402	5	2041	2142	5068	8963	4185	6	5692	9428	1519	20260	938	10012	6157	5513	2787	14	8	3961	4805
LPE(0:0/18:2)	GP	LPE	478.293	477.286	[M+H]+	C23H44NO7P	79578	66354	29749	26962	22366	109634	54340	89353	151467	31253	43664	86613	101093	21678	46307	34447	66163	57561	49207	7487	10981	57728	85653	48032	22927	27243	65706	113452	84728	54803	44126	61632	32732	232867	41655	138839	100367	43492	85030	69753	70253	95554	44155
LPE(18:2/0:0)	GP	LPE	478.293	477.286	[M+H]+	C23H44NO7P	59753	75214	23748	27022	21620	97188	68709	85720	146100	31188	49970	90207	96779	20935	50773	24117	80366	22985	50451	11165	16331	52482	82582	50055	24723	21058	65165	102875	86077	50632	42474	54262	30653	228513	39974	139470	108207	46317	81786	75958	83274	98326	49015
LPE(0:0/20:3)	GP	LPE	504.309	503.301	[M+H]+	C25H46NO7P	8905	14966	9	6	9	18629	9768	37941	24019	6775	12186	14841	7332	5	7	4160	16270	5	8769	6	5	9987	4	5287	6098	5	21973	22667	6027	2624	8888	12950	5570	39170	7349	18005	13709	6349	9038	8086	8968	8321	5688
LPE(22:3/0:0)	GP	LPE	532.34	531.332	[M+H]+	C27H50NO7P	17477	18196	13182	6422	9972	43830	18039	42871	29483	7793	26999	37393	18844	5996	12642	9797	32167	9882	10414	8057	10197	33660	3753	16406	12207	6904	13648	12103	17706	13906	14727	25013	18026	33693	17207	31116	32607	7045	22398	22017	26134	12954	17261
LPE(20:4/0:0)	GP	LPE	502.293	501.286	[M+H]+	C25H44NO7P	184793	373210	105600	161153	60187	557250	292058	495220	615327	156914	174345	311713	387464	66660	125541	105278	391325	176732	374639	51100	94954	180778	448667	136940	150692	77994	363729	624583	299118	167029	251119	459457	107163	1117267	165100	512700	404900	348261	192060	272281	230491	79361	116618
LPE(22:4/0:0)	GP	LPE	530.325	529.317	[M+H]+	C27H48NO7P	5991	21565	9	6	9	36671	10320	19298	28095	7201	2908	11292	23039	5	7	7	8	2090	20202	6	5	7	16071	8354	5	5	9276	40368	5	6	16208	24588	6	60387	6	17193	22632	24210	5	14	7921	13	11
LPE(22:6/0:0)	GP	LPE	526.293	525.286	[M+H]+	C27H44NO7P	27889	48989	9519	8291	6360	41074	28316	90040	58929	18922	26526	44945	31794	8938	15450	24412	61917	15106	47318	4822	8453	42306	34084	19658	15292	14201	61124	73274	32387	32944	36638	52330	23494	82113	26751	77101	67413	55897	21044	23650	24447	11875	19957
LPE(P-16:0)	GP	LPE-P	438.3	437.291	[M+H]+	C21H44NO6P	15713	21960	9	4362	9	11688	47490	72160	40645	9682	16759	28055	40110	4550	4995	7	19958	16993	24363	6	9353	11106	14467	3773	11284	7621	11519	18248	9154	13563	21496	46964	5123	54455	16322	21246	40152	30683	7089	13255	3846	9048	11
LPE(P-18:0)	GP	LPE-P	466.3	465.322	[M+H]+	C23H48NO6P	30683	21993	11608	8195	6782	19561	72455	75460	46635	8724	22790	24507	66756	3629	11052	6025	54141	22396	27072	4002	8762	10188	12672	5116	15574	13793	9662	17946	12795	26371	17818	66182	8829	49976	16274	19616	28537	41808	9745	10500	8864	20333	3179
PC(14:0_14:0)	GP	PC	678.507	677.5	[M+H]+	C36H72NO8P	634283	306797	603350	364927	696194	654473	577492	527407	419547	250871	383673	432247	536793	248030	480422	552302	612400	421994	355100	370113	344246	488667	326644	367839	335830	359262	367929	370690	366472	427507	392655	702848	438425	486073	417627	429916	425980	676043	364750	841609	554639	872200	618500
PC(16:0_14:0)	GP	PC	706.539	705.531	[M+H]+	C38H76NO8P	491804	815351	273510	196607	324429	1172500	559358	1600800	1242400	487071	697091	1464000	1044071	197080	359030	274310	1458250	656310	908167	255180	442229	343214	665556	370345	277148	371286	510676	571869	415436	700636	639107	1266630	444681	1486867	397400	653992	1014600	485272	226685	343297	368694	244757	183702
PC(15:0_16:0)	GP	PC	720.554	719.547	[M+H]+	C39H78NO8P	98622	166461	65176	43069	53869	160946	172850	265967	348333	140939	226188	542480	386329	44886	119896	106222	344792	209214	243028	61073	82126	111976	115733	111250	97489	108994	117159	120107	164282	177071	124286	220207	174725	392207	122553	237274	305007	106285	55649	212688	89463	28513	43023
PC(16:0_16:0)	GP	PC	734.57	733.562	[M+H]+	C40H80NO8P	2932500	4564576	1941700	1203733	2298367	7879375	4527250	5723733	7615333	2872714	4559455	8497333	7835714	1345450	2389926	2028333	9159167	5066905	5705000	1978667	3377314	2182063	5760889	2713155	2184066	2280774	2876176	5358988	3813897	4881643	5367262	7513043	3642750	9707333	2711200	5177468	6553200	2879674	1234762	1970000	1802407	1421771	1333929
PC(18:0_18:0)	GP	PC	790.633	789.625	[M+H]+	C44H88NO8P	337207	542952	228600	140087	132755	802536	412383	755933	939000	274936	597570	617947	631900	125610	341348	100913	588292	417756	399383	153587	217834	321413	365009	293714	230665	333560	246759	356220	403364	378771	320095	717130	292088	1380867	347153	573109	615540	186696	171006	179484	202222	114877	99038
PC(16:0_22:0)	GP	PC	818.664	817.656	[M+H]+	C46H92NO8P	347065	652768	176130	129780	135990	968214	497308	648927	1156533	331146	578261	769533	379064	116860	279993	90246	987167	489500	520400	173273	272229	352302	363289	337244	209516	343167	376912	378887	441436	372086	441732	635261	214650	1453733	455567	581408	655327	199967	202952	199141	235806	144414	85637
PC(16:0_16:1)	GP	PC	732.554	731.547	[M+H]+	C40H78NO8P	692870	1142694	650390	220160	400755	1262321	645650	972067	1193000	590286	832061	1447667	1540143	225940	361170	662143	1781667	817381	1059500	317853	687657	563111	858133	521006	488538	538750	544659	709048	540154	754071	1268571	1384348	1134250	1391400	379887	921008	1799333	368250	237518	2040781	434102	227271	474190
PC(16:0_18:1)	GP	PC	760.586	759.578	[M+H]+	C42H82NO8P	16975000	28190037	10098000	8783333	9870816	41367857	19467500	38288000	40950667	17655000	27180606	39114667	33291429	6344000	12502222	17331746	56940833	22844643	27217222	10430667	15748000	13720635	25057778	15126190	14350549	13782738	13517059	19558929	17635385	17875000	22686310	34915217	19839375	48614000	13118667	23242122	30853333	12233696	7966071	15239219	11569444	4801286	8866071
PC(17:0_18:1)	GP	PC	774.601	773.593	[M+H]+	C43H84NO8P	207359	292443	136730	139367	91497	299991	183442	347047	483920	164357	314145	315620	389236	63180	143556	199468	465008	184679	280089	68733	140960	180286	164747	148679	155434	149500	146671	181006	198103	235171	155161	449152	253731	472807	176880	312337	373000	128750	150310	522922	167037	77163	91804
PC(16:0_22:1)	GP	PC	816.648	815.64	[M+H]+	C46H90NO8P	73153	183849	38230	29559	28861	247893	152933	257813	331207	106500	130812	218513	161179	59830	68868	40996	244825	169994	185700	59123	121446	62973	235040	107798	61280	120357	85641	84506	107800	110071	158637	156304	67088	344560	92133	133766	223533	64424	48990	37509	67312	46253	18370
PC(14:0_18:2)	GP	PC	730.539	729.531	[M+H]+	C40H76NO8P	71096	118247	68251	28844	73426	161875	63249	126440	161253	86314	104564	140880	222886	31454	58336	144071	314050	101631	97233	52117	74914	68060	85102	85274	47097	57808	68835	77071	82256	106007	141179	122641	154181	137440	55980	111555	187800	37104	55740	236922	65577	37293	60131
PC(16:0_18:2)	GP	PC	758.57	757.562	[M+H]+	C42H80NO8P	16613043	22705166	8844500	6718667	9535102	38687500	16392500	25420000	36195333	17719643	23444848	35168667	33725714	6015000	11301481	18752381	47705000	21600595	21966667	10511333	15839429	12410317	27142222	18341667	10492857	11346429	12605882	16036310	18126667	17337143	25208929	22480435	16785625	40804667	12048667	21671744	36367333	7284891	9462500	10990781	10007407	5652857	15509524
PC(17:1_18:1)	GP	PC	772.586	771.578	[M+H]+	C43H82NO8P	360565	390369	217400	146187	156133	415036	262875	404047	588607	259829	485176	442347	722071	98695	190178	403397	660058	311875	316094	189653	195863	249913	219556	298458	201082	183750	200353	216625	308856	398829	257631	380891	295038	526887	220313	377033	545093	101254	197113	662047	144667	157843	229167
PC(18:0_18:2)	GP	PC	786.601	785.593	[M+H]+	C44H84NO8P	1002630	2763690	897070	433093	479316	1809643	1074750	1767600	1924800	657893	1329636	2809800	2366286	387540	504770	2410397	2862583	1382321	1026444	407207	860400	683040	1332933	985595	702857	911488	554876	1121369	896718	1178214	1145952	1642826	1226500	2326467	627740	1308613	2013133	687543	293190	1456438	547750	342357	699405
PC(18:0_20:2)	GP	PC	814.633	813.625	[M+H]+	C46H88NO8P	75335	105380	44750	38271	31668	136786	102783	260313	192913	54139	194782	177967	139507	41083	69291	262151	194475	96833	120333	15446	55294	37932	126938	59810	47499	88321	57869	57493	83441	110186	111018	158207	76438	192500	66648	123782	149027	45940	37647	441828	49669	13	24852
PC(16:0_18:3)	GP	PC	756.554	755.547	[M+H]+	C42H78NO8P	266446	462288	267680	128940	230847	364982	257867	315767	373813	301718	326091	466820	449450	136680	127452	420492	777308	287006	391089	155387	209080	190317	313813	277738	126308	210595	236641	228833	259267	209921	474601	324793	394663	400813	181487	260357	794067	184413	104268	616875	240926	136259	439583
PC(16:0_20:3)	GP	PC	784.586	783.578	[M+H]+	C44H82NO8P	3476304	7197417	2140500	1309733	2112041	8910446	3829833	6155667	10080667	4119286	6355152	8599333	10527143	1613000	2082519	7561270	12726667	6427976	5048889	2199333	3696229	3169206	6944000	4643810	2447033	2969821	2532706	4104940	4227026	4767571	5757679	5201957	4437125	10357333	2334200	6080882	9358667	1791413	1849583	4231563	2314259	1666143	4791071
PC(18:0_20:3)	GP	PC	812.617	811.609	[M+H]+	C46H86NO8P	353815	414096	87423	174247	141878	651223	264067	519153	656047	354129	583848	603020	658414	125605	197170	514333	587042	320298	408833	158993	264726	208579	341751	230381	271385	217917	176041	314339	271831	386114	455238	538152	208038	721333	183933	526208	573607	186620	118298	186625	182843	141731	157488
PC(16:0_20:4)	GP	PC	782.57	781.562	[M+H]+	C44H80NO8P	2295978	3905535	1515400	1733667	1397653	6520982	2495583	5041400	5362667	5213929	3996606	5183800	5283857	706450	1970222	3845079	9130833	2830357	4888500	1720267	4115143	1479683	4759556	2239524	2717033	1979286	2711118	3189762	2093436	2544214	6164881	8147717	2727750	7346000	1707400	3133141	5574800	2309783	1151369	1796094	1583056	1015057	1910476
PC(18:0_20:4)	GP	PC	810.601	809.593	[M+H]+	C46H84NO8P	719717	1616458	478270	697800	512806	2779196	1077667	2184133	2673733	2480571	1837636	2070533	2442714	350755	651126	1600635	2893000	1239702	2257333	891533	1513600	707143	1563600	925655	922582	829643	1003235	1470476	872462	1208000	1942857	2836848	1340875	3050533	1040933	1602679	2402533	742272	400220	878375	641546	331629	675202
PC(16:0_20:5)	GP	PC	780.554	779.547	[M+H]+	C44H78NO8P	192837	114362	130630	35074	56931	126393	160950	401873	149353	487607	596127	317100	70639	48490	158956	167968	805717	114393	196250	94007	134469	336643	53218	155363	134984	246071	351688	91411	248769	117764	183542	138935	410775	106153	160740	245499	424100	157467	65304	68116	141463	13	100388
PC(16:0_22:5)	GP	PC	808.586	807.578	[M+H]+	C46H82NO8P	318587	650664	220000	242867	212071	846134	312417	682733	873000	547679	642970	713067	824429	103585	166496	955556	1188167	475601	543461	276060	519800	284198	733244	368405	307555	341077	357406	470815	281887	307821	701190	678989	465231	983800	244160	415756	738933	210554	127327	297516	181583	136649	336298
PC(16:0_22:6)	GP	PC	806.57	805.562	[M+H]+	C46H80NO8P	527326	455867	137500	84833	364673	734732	340933	1624400	930733	1725107	1047394	1027667	590293	206260	329541	1075556	1486917	399399	697444	353020	824857	421183	646267	730893	382440	658393	514276	295494	352308	481307	1465893	697380	1885000	522900	301820	394921	1368067	504087	180488	257219	320213	75861	962571
PC(18:0_22:6)	GP	PC	834.601	833.593	[M+H]+	C48H84NO8P	84424	84188	34006	21700	99792	188277	63622	297880	187120	662429	309200	192460	94779	24521	56179	283167	387233	84304	189378	104567	205663	121357	48191	144940	96973	122613	108759	50601	125267	102250	280220	141859	575188	94833	94320	137505	339787	91360	32392	60281	41474	19220	162655
PC(18:1_22:6)	GP	PC	832.586	831.578	[M+H]+	C48H82NO8P	48370	47052	29746	6	9	49554	42603	71527	71353	89554	64073	64672	44308	5	7	153643	84925	44626	66050	20597	50801	29848	36441	52718	26581	45165	28735	27174	26138	53866	49763	47096	70900	56069	32570	29221	111447	39730	14712	28775	13694	12456	93143
PC(20:4_20:4)	GP	PC	830.57	829.562	[M+H]+	C48H80NO8P	17735	26631	7477	8059	19607	35162	13768	54755	80960	32723	47942	40236	44677	5	9648	77288	110625	25676	31124	14037	24842	13560	21685	32064	23433	24777	20385	21365	23047	16961	34507	51223	46428	34375	23003	35406	59111	10	18225	14	22453	11343	21811
PC(O-16:0_22:0)	GP	PC-O	804.685	803.677	[M+H]+	C46H94NO7P	122696	277325	137000	79073	94228	398545	213350	241473	458353	143450	208727	227467	278714	65485	126185	43175	374642	233387	184428	56956	117543	175087	177973	199226	109462	142411	145876	155411	198508	171714	151202	204500	139906	618873	149207	376082	318667	106472	99536	104266	128796	63277	41127
PC(O-16:0_14:1)	GP	PC-O	690.544	689.536	[M+H]+	C38H76NO7P	285663	395941	127050	103633	109061	432473	344658	564447	586680	288561	479818	677933	423357	188015	300074	208357	593000	292274	436617	145527	186663	259159	343542	260018	170005	304869	340412	256827	239990	302671	265845	358380	246394	728600	210947	440945	651613	248174	117244	200766	150907	161457	124179
PC(O-16:0_16:1)	GP	PC-O	718.575	717.567	[M+H]+	C40H80NO7P	341326	590923	197310	148900	156357	630545	410058	856667	1065200	333418	677152	703800	580121	134950	272393	169302	755308	451321	544544	139433	225994	291230	355489	310339	214857	298982	360529	282917	387015	458886	306643	594533	296656	1123600	325913	719118	839867	161815	237845	175375	219657	224143	90920
PC(O-18:1_16:0)	GP	PC-O	746.606	745.599	[M+H]+	C42H84NO7P	96046	251310	179110	68393	121531	375411	160067	134367	299820	141739	149497	206573	1148571	66705	157637	598452	308667	186214	128233	57523	190114	155802	305969	236417	105473	46101	60876	242548	137123	259893	353655	506076	590050	198713	93680	142206	568507	148087	22405	950328	80943	198700	132619
PC(O-18:1_22:0)	GP	PC-O	830.7	829.692	[M+H]+	C48H96NO7P	307000	584059	300380	186453	274898	903839	491733	502033	1005133	270371	644545	634967	634443	168720	304326	107183	995083	593536	495183	145307	323634	466714	409089	357970	288736	272970	344724	314940	390349	334086	447506	450207	407413	1372067	390867	698214	794267	196337	204893	283078	241000	201471	95167
PC(O-16:0_18:2)	GP	PC-O	744.591	743.583	[M+H]+	C42H82NO7P	65313	79491	200830	21163	36565	148455	35599	41533	105947	93779	70770	81027	330436	41698	106415	370690	157483	110149	70822	45141	66954	95952	83547	142536	29598	43096	48546	73310	44750	80650	119679	319370	287169	135340	73753	89060	514627	31037	10817	900219	52737	149757	86132
PC(O-18:1_20:1)	GP	PC-O	800.653	799.645	[M+H]+	C46H90NO7P	78153	156668	51710	32105	51139	184518	164708	193587	259300	135800	199267	253327	179829	67250	88111	70603	240033	150768	181661	76920	98594	69274	232667	98429	57214	156190	107459	99446	127851	104800	146101	126913	107700	340020	123047	182799	307113	81554	41601	63809	71900	43364	50962
PC(O-18:1_22:1)	GP	PC-O	828.685	827.677	[M+H]+	C48H94NO7P	92323	141712	94916	54588	59331	221768	153283	141753	288360	81789	123030	142607	174279	48383	81919	102619	258925	155750	141939	39007	95777	89341	227787	99952	60264	94357	56564	100702	99374	94521	154464	144467	102613	368053	96933	189181	227867	58575	45499	70147	69858	63456	30125
PC(O-16:1_18:2)	GP	PC-O	742.575	741.567	[M+H]+	C42H80NO7P	161620	206782	133930	80847	80662	435563	142725	177693	474233	170443	209248	328233	410586	60680	65651	231429	422983	255530	241378	110040	160406	88111	341098	229774	108791	118143	105665	149387	189667	145957	293810	194641	245813	581367	123547	207563	359047	68852	57040	110416	82340	74766	143952
PC(O-18:1_18:2)	GP	PC-O	770.606	769.599	[M+H]+	C44H84NO7P	29986	38303	9	9579	9	57291	19523	42039	42911	19490	26317	43621	165843	25609	42070	487802	60244	37890	23203	6	41898	31377	46489	45134	17871	27768	19442	24254	33622	60406	57574	111500	129075	58414	6	41834	194867	10	5	94220	8	44064	73392
PC(O-16:0_20:4)	GP	PC-O	768.591	767.583	[M+H]+	C44H82NO7P	105939	128399	53901	44641	80269	298679	102558	183213	251020	205632	138212	210747	325907	40250	80948	269437	328325	115988	180533	109833	175149	61646	170093	134351	91874	80006	143094	132655	111636	128957	321661	373272	250581	225453	126680	141801	285140	69239	42457	182031	46680	52951	157905
PC(O-18:0_20:4)	GP	PC-O	796.622	795.614	[M+H]+	C46H86NO7P	38963	60930	12835	11659	13583	141411	40534	92707	84260	45425	61182	62025	162843	4475	20919	124270	90292	44034	65839	26107	45996	24396	33343	41099	27755	15876	47724	57926	28539	47597	79607	132783	91825	59919	20897	41522	47880	12635	14593	32391	8	36764	40163
PC(O-16:1_20:4)	GP	PC-O	766.575	765.567	[M+H]+	C44H80NO7P	270054	456716	197640	163567	175755	742545	252458	421520	681200	332461	377224	624333	647221	103065	84689	455540	820500	336339	715167	306320	386663	103492	693378	231488	257615	247018	227212	347500	192533	324986	586399	626565	285244	1039267	213173	299322	485260	213946	113625	233656	98065	131904	168321
PC(O-18:1_20:4)	GP	PC-O	794.606	793.599	[M+H]+	C46H84NO7P	62337	160077	62523	59854	119724	252196	103108	220520	215753	186393	117897	150553	291371	42363	49320	452810	284892	126333	122650	51889	177817	46859	194378	91720	82571	103381	77959	113714	91600	119293	246554	259554	270031	234207	48345	126891	204860	71567	41891	84905	66788	77863	201369
PC(O-22:2_20:4)	GP	PC-O	848.653	847.645	[M+H]+	C50H90NO7P	19870	23879	7548	6312	10539	15530	17470	30180	34069	16251	20445	13125	34562	7962	13838	41156	32689	16918	16996	9485	12046	9307	19303	16944	9426	17751	6950	4271	16572	6	10507	37634	11486	47987	6493	19977	33499	7092	8817	12248	12934	13	8389
PC(O-16:1_22:6)	GP	PC-O	790.575	789.567	[M+H]+	C46H80NO7P	47722	64764	9	8929	13720	67820	25372	61365	65957	55864	56928	84260	71707	6727	10276	60306	156425	40417	53949	32913	32141	21658	54622	38001	29125	33880	28090	28900	27509	44597	77000	71689	100944	70127	16639	27096	91447	22635	9307	37127	18609	16890	30579
PE(P-18:0_18:0)	GP	PE-P	732.591	731.583	[M+H]+	C41H82NO7P	79838	102491	41823	41480	55274	130188	87342	80053	160660	31606	100764	113247	166621	34297	57736	90294	129033	72298	52645	15079	45826	76417	79382	65399	48591	58265	39168	73095	96867	83936	61815	110728	62277	215547	43503	94496	129307	35332	33094	49847	61007	32566	21965
PE(P-16:0_16:1)	GP	PE-P	674.512	673.505	[M+H]+	C37H72NO7P	107908	129041	118870	22433	71834	133268	104950	83413	123980	42882	136945	120980	194921	38817	66197	56008	153250	106113	65406	12841	52147	111468	117311	116464	66011	97214	82688	80190	85159	103443	145161	88688	142931	253580	33503	164349	285380	46620	31558	273047	60731	114550	16729
PE(P-16:0_17:1)	GP	PE-P	688.528	687.52	[M+H]+	C38H74NO7P	11573	19535	15671	6	9	6879	14870	17603	22000	8485	22061	9707	22592	3785	2275	13826	20885	18392	9247	6	5	21408	7987	10694	6621	13554	9080	8003	8710	18643	8235	13710	22776	29955	12017	10756	39514	10	6385	36661	7075	27234	7048
PE(P-16:0_18:1)	GP	PE-P	702.544	701.536	[M+H]+	C39H76NO7P	5383478	6346125	3564100	1948200	2926020	8267232	5284083	6629733	11439333	2506250	6994545	7394667	7992857	2657950	3203259	3891190	9444167	4642679	3874556	1286133	2968457	5965079	7375556	4767440	3791484	4526548	3044000	3713571	4435949	5119071	4631190	5783913	4664375	14251333	2578533	6521008	8730667	2890652	2812679	2635313	3677778	1979857	915155
PE(P-18:0_18:1)	GP	PE-P	730.575	729.567	[M+H]+	C41H80NO7P	2557609	3345720	1319300	1276000	1533776	3934464	2629000	2691200	5372933	892000	2818061	3014733	4681071	1205250	1768444	2566905	3938667	2173929	1853111	555020	1479657	2257143	2613200	2176012	1464890	1716905	1339765	2061488	3076615	2076643	1955655	3130435	1772375	6292467	1315267	2748214	3807800	1066163	1391310	1372703	1700000	872043	737869
PE(P-16:0_18:2)	GP	PE-P	700.528	699.52	[M+H]+	C39H74NO7P	2176630	1902177	1211100	576873	1080714	2820446	1598500	1493867	4293800	616250	2638364	2757733	3523429	997650	1154444	906587	2400250	1885833	1114556	488313	796286	1732302	1670222	1962679	1083626	1313810	1009059	1182679	1688564	1791714	1324405	1327500	1512000	4515333	998600	2439968	3180333	506304	1415000	1001828	1519259	1024129	438214
PE(P-18:1_18:1)	GP	PE-P	728.559	727.552	[M+H]+	C41H78NO7P	679207	921919	287310	241373	372418	819375	578467	834267	1353733	247418	812970	963533	1146571	368760	429556	544381	1146000	551994	472578	119407	351229	561333	932044	565554	335725	563655	230153	412810	637282	601121	724048	680293	424650	1795400	336060	612920	1158667	276576	256994	247016	386065	248514	165262
PE(P-18:1_20:1)	GP	PE-P	756.591	755.583	[M+H]+	C43H82NO7P	29214	39565	4969	9569	17796	33567	34785	44449	54199	10273	65291	64575	68314	16004	21471	30190	63730	26383	25240	6	12679	17260	29081	23516	25075	34224	9504	19945	35002	21521	31076	35418	18671	73433	13431	33164	38308	11953	9018	14	11876	26861	11
PE(P-18:1_18:2)	GP	PE-P	726.544	725.536	[M+H]+	C41H76NO7P	250098	252037	115540	83907	144786	282946	237617	235193	439827	71932	311994	396840	483157	178080	140630	156325	288867	234268	113750	42573	98674	207135	295627	238685	120220	127131	89341	122613	261415	204879	211542	168152	142200	602133	134253	263829	460467	63091	127286	97645	144657	131653	69656
PE(P-15:0_20:4)	GP	PE-P	710.512	709.505	[M+H]+	C40H72NO7P	41313	55214	22089	20081	21632	47941	29486	64186	88720	27026	59334	40022	67664	10857	22658	13500	68789	25907	59656	18103	9928	25057	18891	16756	33412	26074	34765	28660	31847	28057	16719	55560	28554	80760	36376	56098	60023	13974	24826	6180	17444	14963	11
PE(P-16:0_20:4)	GP	PE-P	724.528	723.52	[M+H]+	C41H74NO7P	13176087	23449816	9351000	7616000	8520408	38379464	17145000	18191333	36467333	7568929	20985455	24018000	31594286	6076500	9656296	8314286	27343333	14143452	18774444	5490800	11924000	11640476	23415111	12132143	12614286	12722024	12836471	14514286	12372308	14422857	15901190	27642391	13222500	52556000	10737333	24621849	27837333	8379457	8133333	7403750	10560185	4210857	2392500
PE(P-17:0_20:4)	GP	PE-P	738.544	737.536	[M+H]+	C42H76NO7P	420293	963653	293310	209280	247541	786375	445308	814267	1242800	207100	758424	803533	1034071	206945	438348	395643	813125	375321	698944	100200	288383	397341	522178	338887	396269	408661	419041	359929	543692	536857	340887	939391	366000	1570133	350547	859559	1125933	224620	326643	259156	340620	186957	110639
PE(P-18:0_20:4)	GP	PE-P	752.559	751.552	[M+H]+	C43H78NO7P	8285978	16638376	5504400	6597867	6089898	19828571	9850833	13568000	23884667	4168929	11583636	12634000	21930000	3672250	6242593	7889762	15816667	8077976	13100000	2566067	6830286	6960476	9516889	7184524	6982967	7036310	6878235	10033929	10794359	8391429	8878571	20445652	7165000	34625333	6002533	14723214	18992667	4903696	6934524	6074375	6472593	2927429	2000357
PE(P-18:0_22:4)	GP	PE-P	780.591	779.583	[M+H]+	C45H82NO7P	73383	241443	37684	82220	101696	362777	129392	175813	268860	68071	105970	213993	415857	46894	59213	83373	192958	113607	204239	43128	76680	44090	120173	98399	73159	54122	47806	199577	77718	89750	133196	410413	83944	522387	55013	164238	183440	54038	70708	88831	79613	58821	15702
PE(P-16:0_20:5)	GP	PE-P	722.512	721.505	[M+H]+	C41H72NO7P	467739	281077	305480	99887	97965	236143	290233	471020	590793	184050	1453455	584820	224864	165790	389400	162000	765858	179970	317350	91953	150246	1201190	144982	254089	260429	842083	595118	126369	634615	427871	140899	179022	610513	359400	355227	723897	1041000	219043	218899	55453	273806	29357	50745
PE(P-18:1_20:4)	GP	PE-P	750.544	749.536	[M+H]+	C43H76NO7P	1556413	3465092	1159600	1214200	1031633	4049732	2234000	2428600	4531600	977929	2618061	3281933	4659714	1018850	1570074	1692063	3148500	1965655	2097389	511787	1796971	1449286	3222044	1493452	1425330	1667143	1081882	1841845	1739744	1728071	2676012	3071739	1652563	7481333	1320933	2693015	4001333	912587	886429	1364547	1251667	703557	452893
PE(P-18:0_22:5)	GP	PE-P	778.575	777.567	[M+H]+	C45H80NO7P	90296	143819	35624	25244	60220	161223	78672	136487	169767	46789	126224	156547	192357	46556	37641	109825	169967	65673	128711	37249	39106	109159	62329	69310	48312	61321	74229	133923	67544	122336	67690	104428	89200	250073	39169	135410	184280	39624	35454	12157	57896	31449	17077
PE(P-16:0_22:6)	GP	PE-P	748.528	747.52	[M+H]+	C43H74NO7P	3475978	4939114	1504100	1130733	1674184	4992857	3152667	6442200	6483800	1840429	6884848	7560000	5016143	1434750	1960741	3808413	8237167	2817321	4248056	1237933	2044971	4470952	2818978	2676190	2498407	3314107	2999176	3025893	3073436	4375500	3117917	4796087	4455688	6882667	2223067	6109769	8894667	1778043	1883869	994422	1600648	537786	501714
PE(P-18:0_22:6)	GP	PE-P	776.559	775.552	[M+H]+	C45H78NO7P	713500	926310	370850	352787	409857	720411	488767	1107800	1032400	277200	1026667	973600	810929	224470	378081	959524	1081917	442845	785611	238767	361200	1057222	409956	583732	422429	454887	576565	520958	742103	867286	474881	1082163	703813	1035933	365873	811239	1214533	368011	394292	288297	365861	160414	245964
PE(P-18:1_22:6)	GP	PE-P	774.544	773.536	[M+H]+	C45H76NO7P	479511	801882	142370	193833	208929	574714	398992	860267	883333	308525	901939	1194533	666214	256325	328593	551516	904500	342798	615333	137300	295886	414444	437000	428940	253269	436964	317853	404637	414236	654443	646845	682565	578088	912267	301667	618382	1333400	189380	216476	72556	181528	81917	63360
SM(d18:0/12:0)	SL	SM	649.528	648.521	[M+H]+	C35H73N2O6P	19828	11859	26624	12181	24211	26769	22248	22007	19989	8854	15383	15940	16523	10822	21163	26750	24348	16239	11807	15706	13488	24037	10555	16848	11835	13532	11496	18035	8688	18503	5472	32803	17184	12114	18831	9559	15777	17793	8827	27589	18389	25040	25729
SM(d18:0/14:0)	SL	SM	677.56	676.552	[M+H]+	C37H77N2O6P	106828	61373	83742	17875	69364	108170	86800	139553	116933	55893	168848	84233	179429	27956	32519	47105	113992	82702	67772	23053	60686	69483	38023	77643	67319	50561	46774	68244	54785	109864	61601	162630	136300	239227	35179	132883	133333	52746	37177	67309	99852	77147	27785
SM(d18:0/16:0)	SL	SM	705.591	704.583	[M+H]+	C39H81N2O6P	2934130	3521328	2306500	769267	982878	3971696	2243750	4850267	4964867	1891321	3751212	3568000	5607357	734350	1310296	1248889	3470417	2448988	2423278	1072800	1643429	2377381	2393867	2150714	1293077	1120476	1561765	2192440	1884308	2913643	2115298	4687065	2838875	6308733	1232200	2889653	4608467	1326957	897143	2107500	1576759	1982143	1055952
SM(d18:0/17:0)	SL	SM	719.607	718.599	[M+H]+	C40H83N2O6P	82821	110720	65589	16776	29274	73367	50118	50210	120700	40318	88994	47801	233021	5	27271	50040	66715	74744	28483	6	15105	41796	62591	46973	35553	21235	55634	45157	42272	104107	59833	187804	95131	98113	33034	79732	79653	10290	17596	201188	27370	86920	52523
SM(d18:0/18:0)	SL	SM	733.622	732.615	[M+H]+	C41H85N2O6P	377000	373247	229630	77460	126653	395500	300758	594827	613527	169614	457873	229020	770929	85100	118985	129659	256558	273667	274144	122633	142514	332381	258756	236512	197066	130571	153259	321905	207805	410786	165601	668674	321638	654487	127700	313986	466360	154967	105917	258000	195352	247871	175607
SM(d18:0/20:0)	SL	SM	761.654	760.646	[M+H]+	C43H89N2O6P	1202065	1422731	451590	339347	392276	1419286	1301083	2566000	2309267	605607	1801152	1819400	1177643	403030	827704	333611	2018917	1075060	1198722	408727	520349	1191349	902489	793512	689780	955952	758353	796190	949128	1166071	878393	1869457	519569	3026067	798000	1510032	1641733	751935	466381	326672	629398	295829	223345
SM(d18:0/22:0)	SL	SM	789.685	788.677	[M+H]+	C45H93N2O6P	1161087	1209151	1055400	337620	566337	1866161	861250	2585400	1878200	847643	2183697	1004533	2348929	255515	571881	382246	1468250	1026250	1018611	332733	534389	1121429	560533	915119	837143	471369	519247	889940	642923	1386571	650417	3964239	1206750	3245667	629953	1351838	1191067	542641	414143	320875	1004074	310971	254798
SM(d18:1/12:0)	SL	SM	647.513	646.505	[M+H]+	C35H71N2O6P	20813	23534	16013	10907	20096	63504	19570	56621	42398	21558	32585	41107	34086	7295	15464	14152	84333	17276	30492	8379	11971	17059	11892	14782	13688	17011	28468	14072	24492	33362	28271	37087	25119	54205	22959	40139	57060	17280	8388	11684	18543	7978	3534
SM(d18:1/14:0)	SL	SM	675.544	674.536	[M+H]+	C37H75N2O6P	2023152	2255240	1017100	713067	1315816	3311607	1821583	5350533	3407667	1594393	2772000	3423667	2764714	732800	1148370	1093968	4617917	1765952	2569111	829800	1134857	1382698	1547378	1252857	1078736	1251190	1845529	1424524	1639077	1907143	1974048	3200435	1917250	4688200	1319533	2500998	3531067	1343043	787262	765141	1240556	650500	495190
SM(d18:1/15:0)	SL	SM	689.56	688.552	[M+H]+	C38H77N2O6P	1094891	1312214	545610	288920	448724	1372500	1100417	1945400	2071467	938893	1632667	2348800	1390643	623200	1003333	599048	2200250	953988	1443667	513787	610857	740198	1066489	838333	622418	1043750	1038118	810714	822769	1107571	1023214	1193478	906125	2489800	783600	1464496	2332067	880880	418982	650469	623157	676700	393714
SM(d18:1/16:0)	SL	SM	703.575	702.568	[M+H]+	C39H79N2O6P	41739130	65472325	22025000	15106667	25582653	98098214	51647500	130953333	103886667	42928571	64939394	105633333	69415000	19372000	29306667	20945238	106591667	50813095	69605556	24164000	36814857	28915873	56564444	38981548	22655495	35823810	40049412	44666667	42298974	56888571	50973214	88817391	35508125	123473333	32806667	58891807	89613333	32814130	19161905	18895313	24287037	24850000	14517857
SM(d18:1/17:0)	SL	SM	717.591	716.583	[M+H]+	C40H81N2O6P	1293696	1790443	618690	496827	487296	1945357	1197917	2844000	3196800	1118536	2135515	2610533	1812571	409730	972370	613968	2449083	1337381	1776333	457453	828286	1127381	1128267	899643	668132	978095	943882	918333	1219538	1419214	902560	1944348	944938	3712333	1008933	2247742	2567867	530000	735714	633422	714000	662543	273619
SM(d18:1/18:0)	SL	SM	731.607	730.599	[M+H]+	C41H83N2O6P	5256630	7357565	2455100	1686400	2321633	10702679	6113417	13666667	11495333	4252500	7377576	9452000	7420000	1603600	2774815	2211190	11680000	5743690	7423333	3181067	4269657	4106429	8389778	3635655	2738736	4022679	4980059	4777500	5229744	4506929	5331488	9325543	3210063	14800667	4205933	6226366	9184667	3205435	2468512	2012188	2807500	1660429	1500476
SM(d18:1/19:0)	SL	SM	745.622	744.615	[M+H]+	C42H85N2O6P	592130	550037	303780	190647	144755	831125	455408	746867	892200	364214	754000	779933	507243	167275	483941	119024	807808	462929	594167	164600	237406	668381	317076	373310	313137	612083	347547	318024	416190	438564	366470	476750	173294	1318400	341740	809664	818000	389620	207286	95922	301880	173700	158310
SM(d18:1/20:0)	SL	SM	759.638	758.63	[M+H]+	C43H87N2O6P	13664130	16081181	5271100	4049400	5081735	18787500	14094167	28686667	25100000	7520714	20583030	19592000	14662143	4261400	9604444	3971111	22774167	12470833	12385000	4933400	6521714	12680952	10280000	9057738	7773077	10855357	8798235	10457143	11145128	11759286	11000595	19821739	6758125	32066667	9027333	15653887	16955333	8196957	5129524	3270313	7083704	4487571	2746786
SM(d18:1/21:0)	SL	SM	773.654	772.646	[M+H]+	C44H89N2O6P	1298587	2001181	852680	612767	580929	2635357	1842833	2041267	3215600	975179	2740667	2849333	2056357	752800	1765852	513540	2594917	1516905	1570333	619967	825714	1596825	1656711	1057202	1235495	1766905	1109118	1125714	1686615	1657643	1029107	1771413	1103125	4667600	1411133	3000893	2970800	973272	676429	554734	1146667	496857	384298
SM(d18:1/22:0)	SL	SM	787.669	786.661	[M+H]+	C45H91N2O6P	24447826	34952768	13774000	8466000	9462755	46265179	29294167	48880000	55570000	17515714	38493939	41682667	33965000	9395500	18761481	8055556	47072500	28342262	28840000	11638667	14134286	21450000	23508889	17054167	15865385	22125000	18510588	22570833	24370769	26112857	22142857	40491304	16229375	80740000	22318000	37620273	36031333	14521739	11518452	9036406	14873148	8866143	5895476
SM(d18:1/23:0)	SL	SM	801.685	800.677	[M+H]+	C46H93N2O6P	9812826	16743542	8251900	5301000	6081735	26405357	13953333	15487333	28210667	8491429	15611515	16313333	17348571	5113500	9948148	3939206	21597500	15249405	13435556	5203800	8358286	10858730	13472000	11263095	7817582	9457143	9244706	10603571	11373333	12445714	10281548	15903261	9106250	39809333	11984667	22146534	23636667	6487500	6157143	6217344	9015463	3849571	2892262
SM(d18:1/24:0)	SL	SM	815.701	814.693	[M+H]+	C47H95N2O6P	23493478	40649446	15409000	9285333	11112245	58892857	31581667	46499333	69360000	19107143	36188485	44198000	30582143	8578000	17041481	7364286	60365833	32827976	32811667	10375333	18336571	22633333	22998222	21662500	16243956	19270833	21407647	21700000	25992308	27056429	25594048	41092391	16863750	82120000	23667333	39409664	46074000	14383696	13013690	10023750	14392593	8403143	6105595
SM(d18:1/25:0)	SL	SM	829.716	828.708	[M+H]+	C48H97N2O6P	602239	1122435	665630	358900	387980	1786875	937583	1144133	2368400	583929	975697	1427733	1082786	318475	582230	290889	1602750	966488	883333	345660	556537	842460	681067	790357	477868	589917	628176	696548	809487	717357	831250	1055804	785938	2752600	639173	1319433	1395667	383554	411548	773844	462815	364914	139690
SM(d20:0/24:1)	SL	SM	843.732	842.724	[M+H]+	C49H99N2O6P	291576	616642	357410	177807	232633	900000	623350	1411267	1484267	301493	669636	711667	751429	98135	250059	341857	1454333	560458	594833	185567	278960	443111	251884	276208	218093	274994	330376	321119	384056	526421	587429	1120217	830250	1481333	446853	706618	835800	211370	260946	722344	203417	402600	96537
SM(d18:2/14:0)	SL	SM	673.528	672.521	[M+H]+	C37H73N2O6P	28218	39258	23447	17129	23094	74188	30470	64597	53142	28661	43699	62896	60594	14568	26161	22774	78298	36877	65522	16240	23709	26544	16593	21059	16721	19912	31930	18366	25902	37296	44691	55354	47186	75673	25214	52289	92847	19045	15148	14994	27908	14991	11
SM(d18:1/16:1)	SL	SM	701.56	700.552	[M+H]+	C39H77N2O6P	1610326	3149446	839090	851733	1615816	3616607	2691083	4129067	4193667	2021821	2546848	4814067	3301786	1271150	1718741	1781587	4418833	2041548	3226056	992867	1688114	1356508	2849022	1808810	932033	1496607	1996000	1452857	1827795	2134071	3261250	2901739	2110000	5101733	1172267	2554412	5757000	1306304	892500	1028328	1338426	1314943	1177774
SM(d18:1/17:1)	SL	SM	715.575	714.568	[M+H]+	C40H79N2O6P	26633	37033	9	9108	11400	38271	32968	46131	45662	25397	28708	57691	50149	16599	25916	26033	45238	27136	38711	14133	24680	14553	18868	29849	17174	22968	34220	13541	28315	21558	30624	31133	28604	44189	13026	34160	84133	15395	7443	14	20270	13	12344
SM(d18:1/18:1)	SL	SM	729.591	728.583	[M+H]+	C41H81N2O6P	376859	802214	196860	124433	323041	1124018	598583	1170400	1015133	573500	658606	957667	808571	163660	266089	465056	1030750	525000	919722	408887	534086	314262	1289111	363030	246060	527423	600647	415071	524103	450493	860298	817413	386000	1117400	413140	518493	1623733	294750	198798	195750	322287	193271	302905
SM(d18:1/20:1)	SL	SM	757.622	756.615	[M+H]+	C43H85N2O6P	868207	1386421	368820	276753	370663	1459554	1051417	2120067	1703800	729643	1478121	1971133	1066857	307065	685578	470587	1817167	1019881	1391056	542240	762914	1054603	1167911	673690	534687	826071	1055588	644821	914821	932071	1080952	1469348	543856	2262133	659340	1325053	2358533	505109	368190	299484	594204	469114	297917
SM(d18:1/21:1)	SL	SM	771.638	770.63	[M+H]+	C44H87N2O6P	23505	65756	17249	25828	9	56834	54866	61944	71460	38696	67939	76613	36020	15525	54721	7	45901	47288	48771	12430	28401	74524	59871	33458	17355	44367	39819	32738	36722	35766	38358	43895	21124	121887	23513	83267	113187	23184	26153	15135	38664	27336	11
SM(d18:1/22:1)	SL	SM	785.654	784.646	[M+H]+	C45H89N2O6P	252913	456753	53514	49193	126122	535036	201100	685000	504733	407929	491242	569800	390293	111640	93541	199833	715808	286649	463244	203173	283811	121063	637956	163970	99643	301232	337859	178155	329554	285793	288411	268793	199769	688400	228267	310236	625733	155207	91821	61023	113778	68289	97562
SM(d18:1/23:1)	SL	SM	799.669	798.661	[M+H]+	C46H91N2O6P	124522	298520	71101	73793	63038	380295	161583	217000	468560	203182	224424	292267	276450	52535	136067	61489	343850	281256	314422	90953	134954	162206	257902	154512	128907	136679	161212	143125	195159	199557	200673	202196	114906	616247	85240	357747	612860	64200	126869	53780	160713	76133	73971
SM(d18:1/24:1)	SL	SM	813.685	812.677	[M+H]+	C47H93N2O6P	5175000	10505166	3480900	1586200	2000612	15114286	9000000	13453333	18165333	7082857	9007273	13250667	9337857	2959450	4044667	4517540	15110000	8589286	10212778	3509467	7041143	3694603	14115111	5663036	3397747	6454762	5613059	6438690	7233846	6717143	9026786	9398804	4394313	20839333	5708200	9168067	12765333	4020435	2851845	2085781	3035463	2232571	2166310
SM(d18:1/26:1)	SL	SM	841.716	840.708	[M+H]+	C49H97N2O6P	97962	219550	127010	44981	63642	361696	251933	638580	555020	133571	354370	307053	264171	57720	93763	134492	559283	206399	223083	64283	132326	96770	215791	128351	78808	144845	99000	118107	156164	179629	240393	495989	143769	561033	172060	210625	285527	119685	72060	120222	45290	116184	54687
SM(d18:2/22:1)	SL	SM	783.638	782.63	[M+H]+	C45H87N2O6P	74503	129978	19622	16765	51994	177813	85625	138647	229033	112593	99933	199633	127643	37365	31784	45604	165117	100673	125928	39670	102469	21226	252222	54367	24172	46913	61029	75333	66000	91686	124899	66367	44258	241920	86220	103493	243407	15442	44885	20663	43986	36514	18390
SM(d18:2/24:1)	SL	SM	811.669	810.661	[M+H]+	C47H91N2O6P	1096522	2720406	486450	374540	650510	3575446	1809750	2513000	3932000	1856821	1826727	3429733	2610143	765800	757481	767143	2748167	2078095	2858667	907067	1817486	604238	4374756	1368810	596044	1226607	1494118	1303512	1623179	1807286	2398393	2018913	1126438	4491533	1268533	2429307	4081133	724728	830238	536781	827278	818657	562714
SM(d18:2/26:1)	SL	SM	839.701	838.693	[M+H]+	C49H95N2O6P	26522	58830	23477	9523	13139	92821	67862	62467	125880	44296	51567	102413	67770	16548	15954	17800	90758	52364	69083	29004	46503	10990	81280	31134	16522	22802	37177	32436	46896	51400	57994	78133	43659	150033	41703	79722	90613	23599	27145	23502	17260	21434	13932
TG(10:0_16:0_12:0)	GL	TG	684.613	666.58	[M+NH4]+	C41H78O6	150228	67517	164120	83760	164643	217277	213808	202853	116707	124836	126630	133427	218950	84010	212948	100937	211108	238298	111756	104993	116320	133032	104542	144393	103984	113857	167959	92208	217318	104129	170179	248380	268569	213467	140067	155215	134187	145391	114643	435516	146083	279243	189821
TG(14:0_16:0_16:0)	GL	TG	796.739	778.705	[M+NH4]+	C49H94O6	705728	563948	1315400	683733	1168673	1155625	1011333	879733	838867	405107	343982	586800	561536	522600	802963	753135	528417	633750	512000	594807	633200	1145159	441267	796488	575659	671786	244888	508083	470287	864071	840179	1330217	888688	577953	692800	604464	1222467	1235000	809702	2115938	920407	1222886	1375000
TG(16:0_16:0_16:0)	GL	TG	824.771	806.736	[M+NH4]+	C51H98O6	9085978	4505535	13704000	7087333	10952041	7650446	8380833	4320267	6926000	4120357	4931152	7767333	7784286	4229200	6108519	9411111	7982667	5579643	4899500	4450600	5591657	9919048	3729200	5775000	5192143	6616071	5098294	7234524	4430051	6456286	4366905	10619783	6679375	5948933	5917133	5306723	5545533	9356304	6648810	19337500	9294444	12342571	12671429
TG(14:0_16:0_18:0)	GL	TG	824.771	806.736	[M+NH4]+	C51H98O6	228967	87697	349330	201360	260020	209295	238967	134927	157440	100379	143830	217633	211664	116185	197793	235722	221333	133500	121828	121513	157194	216460	97418	151875	143769	133625	153088	171000	154990	179421	169310	269087	184938	175100	186647	136938	221547	361196	175619	583438	244713	378643	270000
TG(16:0_16:0_18:0)	GL	TG	852.802	834.768	[M+NH4]+	C53H102O6	12467391	5781550	23155000	14678000	21425510	19356250	12878333	10645333	9840000	6895714	10152727	11510000	13124286	8546500	10299259	15284127	15006667	9164286	9566111	11015333	13126286	17103175	6840000	11864286	7192308	8610119	7615882	11563095	7964103	10627857	8961905	18384783	11893750	8032667	10528667	7694853	9432000	16786957	13158929	37020313	19196296	26702857	23628571
TG(15:0_17:0_18:0)	GL	TG	852.796	834.768	[M+NH4]+	C53H102O6	269685	80764	312500	170000	301653	211652	215267	143453	108327	89411	154612	137960	152050	97455	147393	145008	190350	160583	118411	151920	181023	197683	95538	111381	123462	115333	87912	94601	148103	102207	130958	286989	171319	129253	157287	118540	93440	207174	115470	524547	243583	489529	338417
TG(16:0_17:0_18:0)	GL	TG	866.815	848.783	[M+NH4]+	C54H104O6	115109	43808	147010	130660	110378	105304	104583	46952	81540	47546	93382	75567	79371	61220	55429	96087	72508	80833	61711	115653	74166	110452	51729	91500	27504	58602	87965	101327	57051	100893	65435	104035	56100	81400	71487	70861	74880	100823	77863	228750	121194	125573	164917
TG(16:0_18:0_18:0)	GL	TG	880.831	862.799	[M+NH4]+	C55H106O6	9817500	4726199	12855000	8616667	12562245	11293750	8272250	5225733	7790000	4230000	6594545	6919333	8991429	4773050	5208519	9910317	8227667	5934464	6032778	6927333	8783429	9715873	4740444	8329762	3911978	7127976	4462412	7185714	6219487	6700929	5167738	13677174	6858750	6151800	7436667	5499475	6604600	8434022	6729167	20610938	11097222	16580000	14027381
TG(14:0_18:0_20:0)	GL	TG	880.833	862.799	[M+NH4]+	C55H106O6	110413	35042	84960	51625	91332	85836	61555	68253	72793	35807	53998	61113	66705	37715	61893	76541	66903	46202	43644	61116	56703	60165	42029	57413	32784	52648	50902	39430	48339	47944	45429	108543	52401	55161	42176	38241	59260	62768	54494	181500	82846	132964	100024
TG(15:0_18:0_20:0)	GL	TG	894.843	876.815	[M+NH4]+	C56H108O6	67440	32663	91141	40099	83719	70723	54533	32219	52757	26989	45282	51189	44122	33185	54246	58899	55771	43190	42548	55024	48264	58276	33828	45846	30843	43113	45318	49089	44835	43346	36463	68857	43094	38197	46024	36970	33105	56304	36432	149850	61407	87577	104301
TG(17:0_18:0_18:0)	GL	TG	894.85	876.815	[M+NH4]+	C56H108O6	1461739	818598	2738600	1300467	2705306	2230357	1855833	1223133	1084267	639429	1106667	1428200	1388286	921400	1204148	1663968	1460667	989107	1085944	1399867	1277486	1362778	791778	1120536	816374	1365536	1232412	1061071	1123795	1419214	902619	2246848	1351938	1381867	1587733	1210189	1419600	1493478	1198036	4278750	1777593	3111857	2985238
TG(18:0_18:0_18:0)	GL	TG	908.865	890.83	[M+NH4]+	C57H110O6	9138043	4526937	12367000	8877333	10971429	9414286	7927583	5736600	7808667	3854286	6672727	7341333	8701429	5466500	6561630	7897381	9490833	5836250	6403333	7196667	6412000	8536508	4740000	7666667	4413242	5590000	4602706	6850000	5636410	7991429	4979821	13240217	7255625	6325933	7455333	5563025	7484667	8690217	6749405	22839063	11536111	15572857	12700000
TG(16:0_18:0_20:0)	GL	TG	908.861	890.83	[M+NH4]+	C57H110O6	97391	52432	114380	87347	146633	117750	63497	58850	87453	35602	66764	83013	94343	52065	71634	90611	101700	69125	61461	75700	66714	96373	44920	56949	45570	64786	69382	74292	53108	58851	56697	151837	82763	53345	62995	61980	66017	81839	81238	206813	102426	121424	128369
TG(16:0_18:0_22:0)	GL	TG	936.896	918.862	[M+NH4]+	C59H114O6	118902	47170	144280	69067	135622	102554	84208	52578	72093	48304	60855	89040	96357	55360	50613	76333	97858	61393	69939	70080	67314	94643	45511	71232	38155	72554	59794	72298	58774	82957	53388	138130	70750	65397	52182	61497	78947	105965	68762	194844	128546	140449	155226
TG(16:0_16:0_18:1)	GL	TG	850.786	832.752	[M+NH4]+	C53H100O6	1207283	485830	1200300	739600	1200408	1351875	705658	793600	878733	1424750	750727	658767	913429	460595	841556	1062381	846917	885417	594722	710467	913029	865635	668622	587476	518451	679821	779294	631250	629385	725500	882024	1622500	941688	799133	451920	707038	974867	1260870	724286	1681875	1531019	1395086	1263333
TG(16:0_18:0_18:1)	GL	TG	878.817	860.783	[M+NH4]+	C55H104O6	253957	70122	201400	140667	234469	226652	142242	187773	185293	369893	197939	138660	155050	153110	210541	246040	230650	149625	141617	141640	140966	180897	103298	133208	132451	100161	142465	160113	166795	166686	190994	316707	250550	183527	148287	136791	211047	209391	153494	380422	325093	389000	248036
TG(18:0_18:0_18:1)	GL	TG	906.849	888.815	[M+NH4]+	C57H108O6	55864	22059	66232	49795	51500	93991	50105	55655	47792	71750	38189	48254	32776	40678	33030	82381	86383	36086	44843	42830	44843	47482	36763	70071	35907	50565	38085	36980	25026	28604	59407	95082	69800	50532	38131	42516	56431	79609	36623	169109	60971	102266	64190
TG(14:0_14:1_16:1)	GL	TG	764.673	746.642	[M+NH4]+	C47H86O6	224120	87852	257450	204067	208990	157321	165325	83700	218133	88843	99624	143987	116929	82245	188378	99643	186325	107429	121528	79360	80926	202532	56689	127679	60352	106119	130676	87137	105159	146400	83506	158435	79031	202833	152613	73193	134220	59579	119065	191594	162083	268429	301536
TG(16:0_18:1_18:1)	GL	TG	876.802	858.768	[M+NH4]+	C55H102O6	1232391	342155	901050	716133	728061	1442232	959000	621793	676400	3546821	613879	726533	706271	545600	873630	707770	967167	512387	640500	993667	539149	700429	468667	852798	523604	475702	650824	525899	500913	6	798988	1195761	1203625	713000	769333	616492	607887	1040337	619048	1621250	1533796	1682000	1179690
TG(16:0_18:0_18:2)	GL	TG	876.79	858.768	[M+NH4]+	C55H102O6	105111	30134	79973	42024	66478	106616	41747	68260	72547	222146	87491	66687	71391	49679	65764	64210	100675	52042	32794	36468	51151	57840	59667	76411	32385	21440	50253	47283	63692	55646	87851	90272	107369	56813	33907	47863	73567	63542	39948	239672	98185	152386	84499
TG(16:0_16:1_20:1)	GL	TG	876.802	858.768	[M+NH4]+	C55H102O6	432011	162583	507590	451747	438184	864821	385350	344320	341633	1963143	375048	471333	402064	310965	454348	518794	545217	242929	402128	458580	311731	345230	241276	468232	332681	233821	391671	253530	261892	1394429	534613	871304	702563	436040	310700	372248	330127	520761	247333	1126188	672148	751829	504702
TG(14:1_16:1_16:1)	GL	TG	790.688	772.658	[M+NH4]+	C49H88O6	81298	47317	44385	66102	101939	70206	60262	83067	67087	27213	69915	89147	64529	39405	57186	78007	58676	66952	59300	79600	73234	64207	54702	54233	78912	56281	53480	43823	97113	56244	67560	112902	65269	55615	69493	66387	103407	93771	70179	143056	124009	201886	96257
TG(14:1_16:1_18:1)	GL	TG	818.724	800.689	[M+NH4]+	C51H92O6	906250	223579	539120	334607	306847	371741	547667	315940	371780	240943	357618	322920	178521	296290	519104	361040	625092	261143	295178	462340	231726	447881	208076	350976	261462	389446	340965	316970	270421	430929	248583	630576	358369	399700	460920	241791	355300	598522	254048	818328	411926	1021929	698869
TG(16:0_18:1_18:2)	GL	TG	874.786	856.752	[M+NH4]+	C55H100O6	222413	45292	157790	79287	79496	531357	108792	171260	96133	2270000	224303	114147	126614	71950	140963	159563	236775	81601	130606	133153	122897	100881	123507	261190	108819	52215	81029	64512	84841	156871	336429	328793	359688	148980	127587	118960	142380	174685	77625	369016	480435	114123	188643
TG(18:1_18:1_18:1)	GL	TG	902.818	884.783	[M+NH4]+	C57H104O6	803891	244546	463570	269393	612214	415634	355925	485673	523513	717643	306024	425107	488350	320310	374089	688627	305217	404851	292306	228267	265737	694651	256347	480690	561484	322929	159900	501101	258415	56860000	352607	537065	402244	275873	343600	365383	593927	692804	434220	1148156	900481	566671	1100976
TG(18:0_18:1_18:2)	GL	TG	902.818	884.783	[M+NH4]+	C57H104O6	68936	20625	36100	17995	67551	51845	42940	45887	59288	238804	56296	60747	31966	33955	33729	26622	71615	29482	18862	31563	48395	29717	32239	58876	17190	27432	32105	27486	17305	21438	51329	105351	69369	13971	30045	33575	53997	39177	15182	74416	137130	59784	56245
TG(16:1_18:1_18:2)	GL	TG	872.77	854.736	[M+NH4]+	C55H98O6	215337	38148	189120	99927	89850	358045	110667	182327	230180	1340143	164321	171200	126693	24294	211400	186508	298925	105423	125006	98887	139914	73390	147084	221214	131973	70917	60035	97631	44384	138136	239137	164217	257931	122340	98640	160168	218173	136413	60893	344453	545778	228871	249179
TG(16:0_18:2_18:2)	GL	TG	872.77	854.736	[M+NH4]+	C55H98O6	78785	40148	129830	79387	149041	249634	129842	132993	159247	1038750	154273	128140	114507	72790	147296	111087	203042	108113	141111	124740	93229	76176	78413	205333	96176	63256	85835	98482	68256	70441	196625	164750	190831	97653	90027	108771	152120	212424	98411	299203	371074	176214	191964
TG(18:1_18:1_18:2)	GL	TG	900.802	882.768	[M+NH4]+	C57H102O6	316880	118015	244210	149127	312122	383545	146150	222833	227167	821429	189558	296813	177300	161405	213252	168317	298400	178667	196711	137200	161943	135373	136551	290833	171121	108452	172124	184143	107605	6	196006	342652	336950	261893	146067	196633	190820	334446	179952	371578	723074	525629	373952
TG(18:1_18:2_18:2)	GL	TG	898.786	880.752	[M+NH4]+	C57H100O6	176435	78745	156950	92127	127327	187473	143833	147627	197833	487679	191939	197100	107414	89760	143533	156214	141108	164857	99178	154760	119886	84206	110484	221262	99396	118827	95771	67643	111672	268029	130167	151054	177619	127227	117107	126497	166080	154620	107423	293969	602444	269786	203726
TG(16:0_18:2_20:4)	GL	TG	896.772	878.736	[M+NH4]+	C57H98O6	181163	39635	227970	72253	136020	119250	91608	146633	188920	221179	166006	148360	101243	83530	102593	120857	270750	112315	137272	141087	111274	122794	64884	156149	131209	45724	105141	75452	81718	121850	143214	245826	122269	145647	114387	118592	142920	195261	93696	348422	591037	176200	232726
TG(18:1_18:2_18:3)	GL	TG	896.771	878.736	[M+NH4]+	C57H98O6	52447	29700	52529	22571	38767	54938	28121	36415	40049	88111	27775	43965	23240	31013	47439	38730	62640	28106	30392	40221	9389	55873	17300	23926	37330	27354	40688	24115	10402	24856	52025	33040	54053	56285	38862	33716	22143	10	44478	118903	109352	89157	67439
TG(18:2_18:2_18:3)	GL	TG	894.755	876.721	[M+NH4]+	C57H96O6	64079	18828	41157	33595	56744	44489	15342	28561	46825	42925	63176	48088	31711	19096	60193	64209	55183	50089	33071	41313	15449	32191	22974	26860	25714	24293	37069	31311	28788	27369	49970	42637	37673	34078	42657	22929	36947	70661	37890	92458	131519	64443	67152
TG(18:2_18:3_18:4)	GL	TG	890.726	872.689	[M+NH4]+	C57H92O6	170196	28632	168330	62349	96509	120375	86742	91953	96967	39261	68491	84987	41134	44687	106356	60709	85325	61958	56528	42850	56298	74009	51142	76339	72725	66417	72253	47368	72144	103871	70905	133598	78044	70527	67593	38659	79960	81418	79476	120284	125278	172786	161143
SPH(d17:0)	SL	SPH	288.291	287.282	[M+H]+	C17H37NO2	221576	3	147570	172553	232796	71444	57935	6	6	3	5	6	62717	5	86956	92849	225283	53957	5	63521	62549	82389	13517	89488	77049	119054	13661	40641	37744	94086	5	109348	60484	6	93013	146008	6	10	198405	409406	50269	385014	30464
Carnitine C15:1	FA	CAR	384.311	383.304	[M+H]+	C22H41NO4	25488	21511	29206	11257	23185	13321	20237	15424	21599	4186	5	6	13301	10120	11996	31233	16595	14587	17767	6	3613	14313	12426	7783	9480	20237	7167	17642	12499	16661	10099	31255	19294	9644	2815	12103	22251	56200	8449	14	15936	12670	11
Carnitine C16:3	FA	CAR	394.296	393.288	[M+H]+	C23H39NO4	11411	188882	7680	12177	13898	22505	12265	17812	22372	3213	958	9594	45970	7796	3267	18069	21877	12358	40867	6	10866	5209	24180	9703	7236	5652	17062	75345	4943	9792	37247	43550	9705	37496	20354	18790	55184	113565	6698	13309	23529	20121	11
PE(P-16:0_16:0)	GP	PE-P	676.528	675.52	[M+H]+	C37H74NO7P	44538	45686	27954	13049	26799	111813	64627	85687	119080	24683	61885	109940	111686	18707	16201	31446	141308	54890	54552	17196	39210	23537	68502	23208	38001	28227	27799	42290	39216	47805	74286	83966	31466	139867	25557	41158	62323	27926	26994	22738	18974	24910	13637
PE(P-15:0_18:1)	GP	PE-P	688.528	687.52	[M+H]+	C38H74NO7P	27235	23027	18135	6	6988	17738	11259	22748	38693	9764	32241	27587	22335	11869	14004	16899	41816	13303	22613	5326	4523	20310	15590	16139	20277	26617	16316	13325	22297	29914	16451	17104	25394	56677	13427	33368	44770	19178	8671	18814	26863	13	3773
PE(P-17:0_18:1)	GP	PE-P	716.559	715.552	[M+H]+	C40H78NO7P	69298	46439	38731	15923	8997	78513	54917	72640	97787	22559	58972	63622	139871	26491	48010	73227	83342	57874	58956	19765	13550	72287	42169	38455	49202	33336	39698	31878	80569	48890	49979	38417	20067	161447	32341	36639	91160	24947	41916	32453	43487	20947	11
PE(P-16:0_20:1)	GP	PE-P	730.575	729.567	[M+H]+	C41H80NO7P	99821	150443	65873	36205	52318	231321	131300	170700	253427	40811	218345	219727	309293	56975	107563	79014	266092	116244	99639	25669	58046	70517	176449	93256	95912	132536	50407	91542	125185	107450	108476	148011	87294	392200	65335	167432	131133	52354	41126	59786	79915	72990	18387
PE(P-20:0_18:1)	GP	PE-P	758.606	757.599	[M+H]+	C43H84NO7P	125511	109432	56486	54883	63778	102946	60118	93307	121627	30069	93133	74200	136664	26143	80222	92087	82776	70012	57050	14600	41029	57042	52596	54163	48758	53701	34429	45535	86415	73686	53181	99582	99825	198353	47347	76303	142347	36579	41215	55606	53586	26441	14956
PE(P-18:0_20:1)	GP	PE-P	758.606	757.599	[M+H]+	C43H84NO7P	49796	97000	40447	35650	47944	134580	87583	96087	145013	32909	106164	112900	168586	31877	62219	85857	148975	77833	66956	8991	36687	46699	61880	59571	41871	54695	35586	47396	78385	61617	52133	111207	46835	184807	47243	79795	84153	17432	27577	47355	43493	39081	13671
PE(P-18:1_16:1)	GP	PE-P	700.528	699.52	[M+H]+	C39H74NO7P	10	28755	12189	6	8704	23879	9344	21178	17495	5488	15537	15913	30149	5	13404	9388	27933	16039	9929	6	9742	6969	22436	9383	7320	14185	5	9504	20094	13501	33083	15200	17235	37644	10499	24204	31657	6630	5	15023	11487	10392	11
PE(P-16:0_20:2)	GP	PE-P	728.559	727.552	[M+H]+	C41H78NO7P	29551	33725	14358	10857	12509	63071	36454	61519	76353	12165	45364	80000	64073	15732	17693	12231	58835	31689	20500	3058	13746	10810	30127	25207	16713	19040	16839	18860	21019	22587	24521	36455	12224	96893	24155	43564	43735	10	18829	11252	14440	15421	11
PE(P-18:0_18:2)	GP	PE-P	728.559	727.552	[M+H]+	C41H78NO7P	1358478	1307048	492020	462040	854980	1526964	956167	1167867	2468333	350925	1509879	1492067	2396429	494335	694837	718873	1347250	1171071	663500	221587	429366	1042222	762711	1300655	545962	621964	610706	662083	1330923	1074286	646905	1006783	743375	2707733	588293	1336239	2067667	225087	1152381	508234	1055093	562514	276964
PE(P-16:0_20:3)	GP	PE-P	726.544	725.536	[M+H]+	C41H76NO7P	302489	451808	121710	115760	230327	786705	285325	703333	734400	153714	609455	921200	623157	73775	58087	270524	710550	394387	342800	112487	143617	222389	121187	235071	237473	242470	336435	227321	219923	334450	313208	377924	414000	886267	220520	451607	539973	91962	270024	128355	258269	153271	59862
PE(P-18:2_18:1)	GP	PE-P	726.544	725.536	[M+H]+	C41H76NO7P	63838	100945	29821	29338	37226	61354	99250	57113	161247	23463	119242	124580	148543	53585	35559	63327	85608	68994	42998	15539	31219	45294	119782	70994	33497	58111	20325	43014	89318	72543	61077	75449	32245	249627	35005	116471	153340	29591	39613	31672	54717	58289	16035
PE(P-16:1_22:2)	GP	PE-P	754.575	753.567	[M+H]+	C43H80NO7P	353098	765424	196650	298527	263296	833518	352442	592393	1079333	175529	508903	522233	962571	143630	300985	337722	716717	377286	521122	101053	296166	278579	406676	320780	285456	286060	283588	412482	468949	358114	399923	824120	311463	1564733	244060	645431	810733	231380	322780	282922	289704	134631	87388
PE(P-20:1_18:2)	GP	PE-P	754.575	753.567	[M+H]+	C43H80NO7P	10	7183	2807	6	9	8	8	8749	14914	3356	8017	8438	24466	6357	8421	13883	8460	8182	5	6	1334	5389	4499	4381	2917	7577	5	4216	9628	3272	5979	5903	9256	13859	6	5507	15580	10	2850	14	8	13	11
PE(P-24:1_18:2)	GP	PE-P	810.638	809.63	[M+H]+	C47H88NO7P	4963	9719	9	6	2783	10181	4376	5949	10588	3658	7078	7767	23854	4676	10641	48475	5111	2592	4082	6	3663	7802	4486	4654	3150	10192	2280	4444	6535	6	7420	25430	20324	8843	6532	9593	18804	10	4345	1767	5083	13	11
PE(P-14:0_20:4)	GP	PE-P	696.497	695.489	[M+H]+	C39H70NO7P	34165	19800	7921	4490	9	16046	8	25264	33198	6118	26362	22605	16979	3118	4304	7	32278	5725	19076	6	3123	13963	6113	9483	13323	16138	13192	6993	34603	25659	5976	20916	8847	37090	6	27538	28217	15052	10510	5884	12235	1185	1494
PE(P-18:2_18:2)	GP	PE-P	724.528	723.52	[M+H]+	C41H74NO7P	28208	16111	12925	8748	9324	38479	11873	4564	35627	3	27246	34386	42646	13001	9021	15560	13198	21531	12381	6	5	7	16908	23920	4564	10538	5	10575	13389	18704	14369	16470	9146	31068	9699	18422	38395	7029	22738	14	16927	25237	11
PE(P-16:0_22:4)	GP	PE-P	752.559	751.552	[M+H]+	C43H78NO7P	134750	586236	96758	122700	279765	1078571	326683	342787	599147	154457	241818	613027	1013143	168215	124385	154389	524775	273863	429144	114607	220011	118095	486711	318107	209868	179607	177706	505250	119246	335729	418565	825326	222463	1252067	114707	520751	637620	182152	124673	129591	145991	209686	32915
PE(P-18:1_20:3)	GP	PE-P	752.559	751.552	[M+H]+	C43H78NO7P	22051	57679	18722	6	10393	61100	26638	72173	79020	17308	84952	126953	79029	13935	7	16421	98883	51376	38984	9901	5	28942	4	35338	5	27505	29438	29315	26935	24261	55991	58211	34898	101400	26286	38724	84393	10	17764	14	14846	25480	11
PE(P-17:0_22:4)	GP	PE-P	766.575	765.567	[M+H]+	C44H80NO7P	10	16211	2739	4386	9	13129	13678	13506	21693	3868	7235	11411	35832	7964	4027	5214	13645	8813	18349	6	3547	5185	6837	12117	3357	6498	5	16509	4856	11969	8295	24725	5324	32618	5691	10548	19487	5070	4217	5338	4778	13	11
PE(P-19:0_20:4)	GP	PE-P	766.575	765.567	[M+H]+	C44H80NO7P	41872	73207	25312	26110	22616	63149	38985	79513	94060	17165	57515	68353	63113	15914	32636	36404	67998	46927	48771	7973	27017	29089	30904	25193	37348	37876	35978	19863	43844	55386	29095	82963	33374	125307	36609	77973	97667	10474	28449	21742	38345	16400	11
PE(P-16:0_22:5)	GP	PE-P	750.544	749.536	[M+H]+	C43H76NO7P	167250	319325	74364	37869	108643	325634	124325	269173	334927	88254	261436	447580	313079	85720	78104	189540	376258	132631	237583	67927	80971	204087	222578	199815	83258	187363	195076	219994	120456	275757	173899	206870	195081	544027	92480	423424	627167	85036	68327	36438	149343	90509	33862
PE(P-18:0_20:5)	GP	PE-P	750.544	749.536	[M+H]+	C43H76NO7P	254620	219675	137800	56314	98463	122509	147892	363627	370620	104043	790303	255707	122929	76630	238393	115921	495425	129417	210578	48423	68669	680484	58253	162262	126720	376101	289135	89804	428579	247264	95500	110043	316869	230607	207847	438908	540040	136663	168667	53289	205861	13	38932
PE(P-18:1_22:4)	GP	PE-P	778.575	777.567	[M+H]+	C45H80NO7P	6522	54856	9	16438	17637	49024	23156	29707	46575	13958	24628	62568	74064	17420	17290	21254	29450	10058	43352	5133	18725	7	48529	32549	12620	10432	14766	56361	13964	36321	48364	67337	23005	106967	7893	38613	67893	17186	7726	9298	11096	21211	3785
PE(P-22:1_20:4)	GP	PE-P	806.606	805.599	[M+H]+	C47H84NO7P	24607	45506	15942	23001	6564	27896	26295	38853	71687	20893	34651	27239	76400	10720	26920	94659	33024	20589	38539	7607	21191	22743	22880	23475	25757	50720	22400	26959	34254	24814	29265	59788	42952	103913	34715	39005	66090	14596	15999	14495	16698	14089	5838
PE(P-18:1_20:5)	GP	PE-P	748.528	747.52	[M+H]+	C43H74NO7P	47335	35338	10400	6666	12533	26513	36512	44803	53167	20563	179406	73520	26016	16419	52919	15125	76847	20411	28601	6	19987	110849	18096	21982	19603	101030	46062	10823	69231	47743	19608	21213	53741	31416	25408	76576	102540	17209	25003	18391	23002	13	11
PE(P-18:2_20:4)	GP	PE-P	748.528	747.52	[M+H]+	C43H74NO7P	117304	242328	71266	103393	95648	251429	204383	147167	317187	75411	261958	220967	361779	110785	103044	94952	193983	164155	173494	41187	140686	90738	279547	108083	97308	87440	117076	117482	170749	150814	217304	319174	75031	654373	113160	262868	323473	58089	90756	104300	114389	104047	15269
PE(P-17:0_22:6)	GP	PE-P	762.544	761.536	[M+H]+	C44H76NO7P	57398	92797	7134	23918	37636	46196	31608	90420	83260	28829	93164	87733	95079	24276	46436	123357	96483	48348	63056	22042	16190	126698	43783	46784	25557	27782	58306	35073	64733	64686	45122	92943	65525	69713	31188	89596	117840	33183	42590	21719	20394	21873	12165
PE(P-18:1_22:5)	GP	PE-P	776.559	775.552	[M+H]+	C45H78NO7P	15135	23386	4682	6381	15615	16408	11892	18463	28212	8438	20831	29835	31111	10793	9136	15872	20633	7363	26281	6	14891	16171	17653	30917	9159	26654	17002	29799	8569	44363	22530	10	18126	43096	6	28486	58801	12855	3428	14	8	13	4591
DG(12:0_16:1)	GL	DG	528.463	510.428	[M+NH4]+	C31H58O5	34678	9346	26807	11681	9	23666	8	11559	13906	2491	3400	14223	7509	5219	7	7	19000	9857	13604	21360	9024	17565	15278	5	9771	10209	5	5	19970	8360	14074	10	15773	9504	17971	16641	26457	12739	13791	71463	36499	51100	97237
Cer(t18:0/21:0(2OH))	SL	Cert	642.583	641.596	[M+H]+	C39H79NO5	15546	10380	4693	10301	2396	15722	13058	8035	20609	2916	7955	14598	21141	3267	13126	7	8788	8521	9958	6	5972	4071	13878	5	7831	5870	5651	4798	13141	13641	9265	15399	6876	27071	6328	18972	9238	10	9405	6717	9844	13	11
Cer(t18:0/23:0(2OH))	SL	Cert	670.631	669.627	[M+H]+	C41H83NO5	11452	29727	12969	17897	19271	38417	13157	17841	56174	9642	27857	15409	39073	3278	28951	21899	23706	9424	14716	5707	9885	10976	14442	17311	21920	4358	14911	20804	23525	33478	21040	19997	26364	29277	13538	26576	21944	14761	17308	25414	23768	11430	9247
Cer(t20:0/24:0(2OH))	SL	Cert	712.682	711.674	[M+H]+	C44H89NO5	105978	98030	49012	45658	76397	68701	47766	48353	128893	16827	63600	73400	214864	20661	26459	107262	107475	49057	64906	29396	49214	61612	38373	107060	31085	32018	55139	44453	56708	96586	22663	98651	93519	45256	44779	60578	43837	35098	33140	71055	22838	65419	86985
Cer(t18:0/22:0)	SL	Cert	640.53	639.617	[M+H]+	C40H81NO4	15898	27586	7869	7108	7041	28450	13703	19501	25666	9018	23258	17927	23293	1587	18521	22708	38853	13535	12847	4196	5783	14375	13889	12227	16529	15493	11449	15739	13356	18209	9461	18032	18791	32121	12703	21037	19913	7505	13339	18113	6545	16531	5659
Cer(t18:0/24:0)	SL	Cert	668.656	667.648	[M+H]+	C42H85NO4	107154	78590	78156	37792	50804	117446	62748	84373	106300	32021	88539	84040	97893	19093	47123	150556	175917	82292	59878	11781	43594	73945	28159	49105	35314	43379	35595	41948	64979	84907	63292	77401	82781	94460	67093	94921	76067	75866	57820	93739	41934	96331	48998
Cer(t20:0/26:0)	SL	Cert	724.718	723.71	[M+H]+	C46H93NO4	17524	17692	11870	17764	24465	14885	21903	8169	13724	8404	17687	22697	17776	8749	7816	40348	46105	14042	11903	3790	21181	23326	15522	26750	5038	6786	27226	18792	20371	22560	9607	36441	17235	14834	7233	23634	18331	35183	10911	50466	16941	36164	18745
Cer(t18:0/24:1)	SL	Cert	666.64	665.632	[M+H]+	C42H83NO4	120663	141148	84075	110107	65032	147893	200900	176313	351267	48436	191461	306347	213164	36092	85341	125556	130625	54691	115756	10002	59863	140706	93769	58565	60440	92387	80729	106179	131928	122121	106167	105188	50551	503587	91407	212290	176920	59427	114589	149002	41544	37313	50194
Cer(d18:1/16:0(2OH))	SL	Cer	554.515	553.507	[M+H]+	C34H67NO4	44192	24729	27651	19615	6462	30971	12227	56881	58495	7632	25072	32379	49850	5	7457	29630	18854	25980	20342	4429	21131	22204	20857	21901	9960	15671	6668	8227	16109	24300	36865	9089	24610	61175	36660	19184	40412	7318	19694	39978	18587	4813	11960
SM(d18:2/24:2)	SL	SM	809.669	808.646	[M+H]+	C47H89N2O6P	48692	178804	26683	21400	54243	185500	90458	111673	268260	157518	108030	267760	166757	64135	45929	33678	160292	144196	210378	69240	180503	38200	270351	90042	37863	88369	89082	77518	114913	163900	168494	121924	71294	332913	122380	189989	337553	56725	56621	23645	43622	54330	60456
SM(d18:1/26:0)	SL	SM	843.7	842.724	[M+H]+	C49H99N2O6P	297598	616974	458880	171413	182327	844679	633200	1331400	1497400	312411	704121	677333	674514	95160	247230	302325	1503250	570679	532983	183960	315360	406492	214627	365018	216302	293905	322106	269905	355513	472029	525024	1134783	961563	1480133	438633	672479	797133	216989	250345	779203	209657	315500	111038
DG(O-18:0_16:0)	GL	DG-O	600.593	582.559	[M+NH4]+	C37H74O4	41949	5431	27219	18963	29903	17242	27400	22131	19687	9474	21820	12097	17574	4899	12976	25746	26018	13730	10393	17419	8806	12529	10662	22467	19342	19114	14275	18022	15600	17880	19466	15336	12656	4878	21323	10363	15887	25465	13733	40486	22864	33250	30813
DG(O-19:0_16:0)	GL	DG-O	614.609	596.574	[M+NH4]+	C38H76O4	23603261	7254982	16403000	24288000	14588776	19532143	18701667	8324000	19736667	6697500	11469697	10040667	13526429	10324500	17614815	12435714	23065000	15176190	20897778	7289333	11597143	6339524	5754667	16483929	11143956	8817262	9802941	11082143	6898462	9719286	7148214	14709783	5979063	10043333	14030667	7999475	9614667	16226087	6554167	23426563	13667593	28358571	17646429
DG(O-21:0_16:0)	GL	DG-O	642.64	624.606	[M+NH4]+	C40H80O4	197565	95897	118770	206067	196173	277866	244967	114707	190073	67761	106261	170407	147600	93360	163704	236548	262467	127857	31321	101173	131229	184429	52258	129530	197132	113708	149818	75732	153651	265507	90982	319120	98569	124627	79707	38889	112873	236804	138089	268234	215963	282629	107370
MGDG(16:0_18:1)	GL	MGDG	774.61	756.575	[M+NH4]+	C43H80O10	21504	50531	13985	13024	21044	32336	45617	76353	216687	27759	153091	106720	105357	22192	52550	35148	79300	72851	56433	23700	90086	45225	41679	27970	30023	53618	15293	16157	46535	24434	88042	51079	34726	213700	42674	86429	83567	3369	32894	26495	16356	5696	4682
LPC(16:2)	GP	LPC	492.309	491.301	[M+H]+	C24H46NO7P	25205	6403	26423	10335	18436	16820	13263	16655	9204	6466	11563	10811	11069	9615	13876	13306	13873	10273	10450	14726	8423	11368	11756	9930	12667	10509	11265	10520	11771	12185	17773	20629	13005	12735	13731	9963	15553	16277	8470	33283	16711	38584	17860
[truncated: 45 more columns]
