# Supplementary material for: Lipidomic identification of urinary extracellular vesicles for non-alcoholic steatohepatitis diagnosis
Source: J Nanobiotechnology. 2022 Jul 27;20:349. doi: 10.1186/s12951-022-01540-4 (PMC9327366; doi:10.1186/s12951-022-01540-4)
Supplement: Supplementary file 4 — Additional file 4: Table S3. Lipid list sorted by mean decrease acccuracy [file 12951_2022_1540_MOESM4_ESM.xlsx]

## Sheet: 随机森林重要性排名
Table S3: Lipid list sorted by mean decrease acccuracy
Lipids	Mean Decrease Accuracy
PI(16:0/18:1)	4.58344
LPC(22:6/0:0)	4.1218
FFA(18:1)	3.14927
FFA(18:0)	2.94797
Cholesterol	2.88543
PE(16:0/20:4)	2.7325
DG(14:0/20:0)	2.5538
LPE(0:0/18:2)	2.53791
PA(18:0/22:6)	2.53167
Carnitine C13:0	2.45345
PC(16:1/18:1)	2.44591
DL-Carnitine	2.31484
Carnitine C6:0	2.25653
Cer(d18:1/23:0)	2.2414
FFA(20:1)	2.18837
SM(d18:1/18:0)	2.16184
PS(18:0_18:1)	2.15141
LPC(O-18:0)	2.14378
PS(18:0_20:4)	2.11125
PE(O-16:1_16:0)	2.0554
LPC(20:3/0:0)	1.95405
HexCer(d18:1/20:0)	1.909
PC(O-16:0_20:4)	1.89664
PE(P-18:1_16:1)	1.89325
Glycochenodeoxycholic acid	1.85901
TG(16:0_18:0_22:0)	1.84658
PC(14:0_18:2)	1.81329
PE(20:1_18:1)	1.79259
PE(O-18:1_20:1)	1.73565
LPA(16:3)	1.73015
PMeOH(16:0_16:0)	1.70421
Cer(t20:0/24:0(2OH))	1.6775
PE(P-16:0_20:4)	1.65384
FFA(14:0)	1.65348
TG(18:0_18:1_18:2)	1.6422
SM(d18:0/12:0)	1.6417
Glycocholic acid	1.63737
TG(15:0_17:0_18:0)	1.62374
HexCer(d18:2/24:1)	1.59715
FFA(16:0)	1.59594
PE(P-18:1_20:1)	1.5935
SM(d18:0/14:0)	1.58856
PE(O-18:2_18:1)	1.57322
Glycoursodeoxycholic acid	1.49015
FFA(15:0)	1.47949
FFA(32:1)	1.41705
PE(P-16:0_20:2)	1.41658
TG(16:0_16:0_18:1)	1.41558
PE(18:0_18:2)	1.41528
FFA(29:0)	1.4136
PE(P-18:1_18:1)	1.4124
PE(22:6_16:0)	1.4117
PE(O-16:1_22:6)	1.40907
PE(O-18:2_18:2)	1.38318
PE(20:3_18:0)	1.36793
LPC(0:0/20:1)	1.35262
SM(d18:1/18:1)	1.34511
PC(O-16:1_20:4)	1.34486
SM(d20:0/24:1)	1.34406
Carnitine C5:1	1.33362
SM(d18:2/24:2)	1.32731
TG(16:0_18:0_18:1)	1.3265
PI(18:1_18:1)	1.31288
SPH(d16:1)	1.31065
FFA(19:2)	1.30993
LPE(0:0/20:3)	1.28179
PE(O-18:1_22:6)	1.26848
PE(O-20:1_18:2)	1.26778
PC(16:0_14:0)	1.24255
PE(P-16:0_18:1)	1.22784
PC(16:0_22:6)	1.2084
Carnitine C8:0	1.19088
TG(16:0_18:2_20:4)	1.18304
FFA(18:2)	1.1489
TG(16:0_17:0_18:0)	1.11053
PC(18:0_20:4)	1.09293
HexCer(d18:1/17:0)	1.08802
DG(8:0_16:0)	1.07319
PE(P-18:0_18:1)	1.06227
TG(14:1_16:1_18:1)	1.05962
TG(16:0_16:1_20:1)	1.05449
LPE(P-18:0)	1.05067
PC(18:0_22:6)	1.03602
Carnitine C16:0	1.00455
lithocholic acid-3-sulfate	1.001
5-iso PGF2VI	1.001
FFA(12:0)	1.001
PE(O-17:1_18:2)	1.001
PE(O-16:1_20:5)	1.001
Carnitine C4-OH	1.001
Carnitine C12:1-2OH	1.001
Carnitine C12:1-OH	1.001
Carnitine C18:1	1.001
DG(17:0_16:0)	1.001
SHexCer(d18:1:/16:0)	1.001
PC(16:0_18:2)	1.001
PE(P-17:0_20:4)	1.001
SM(d18:0/18:0)	1.001
SM(d18:1/23:0)	1.001
TG(14:0_16:0_18:0)	1.001
PE(18:2_16:0)	0.973414
PE(18:0_22:4)	0.931806
TG(10:0_16:0_12:0)	0.912727
DG(14:0_18:0)	0.905658
HexCer(d18:1/20:1)	0.898464
PE(P-18:2_18:1)	0.886675
PC(18:0_20:3)	0.878223
PE(P-18:2_20:4)	0.866881
SM(d18:1/25:0)	0.84296
PE(O-16:1_20:4)	0.842886
Carnitine C6:1	0.839825
HexCer(d18:2/22:0)	0.819703
PE(O-18:1_22:4)	0.817748
Cer(d18:2/24:1)	0.817665
PC(O-18:1_22:0)	0.809416
PE(P-18:0_22:4)	0.793603
Cer(d18:1/24:1)	0.79242
PS(18:0_18:2)	0.790652
SM(d18:2/22:1)	0.7797
TG(16:0_16:0_18:0)	0.778972
SM(d18:2/24:1)	0.775471
SPH(d17:0)	0.747699
SM(d18:2/14:0)	0.727545
LPE(22:6/0:0)	0.722414
PE(O-22:1_20:4)	0.713954
SM(d18:0/16:0)	0.695169
TG(16:0_18:1_18:1)	0.650633
PE(20:4_22:2)	0.639861
PE(P-18:1_20:5)	0.639399
PE(P-16:0_16:1)	0.63831
Cer(t18:0/24:1)	0.638225
PE(P-20:1_18:2)	0.633758
SM(d18:1/12:0)	0.622077
Cer(d18:1/22:0)	0.621652
PE(O-18:3_20:4)	0.604425
Carnitine C9:0	0.603106
PE(P-22:1_20:4)	0.588377
LPG(18:1/0:0)	0.548286
LPC(0:0/17:0)	0.547078
SM(d18:1/22:0)	0.545071
Carnitine C20:0	0.539476
PE(P-16:0_16:0)	0.516605
FFA(28:0)	0.512715
SM(d18:0/17:0)	0.510893
PC(16:0_22:1)	0.509783
DG(18:0_18:0)	0.50955
PG(18:2_18:1)	0.506544
Carnitine C4:1-2OH	0.491376
SM(d18:1/17:0)	0.471761
DG(18:0_20:4)	0.471222
PC(O-16:0_18:2)	0.466447
PI(18:0_20:4)	0.450164
LNAPE(16:0/N-18:1)	0.447303
DG(21:0_16:0)	0.398192
TG(14:1_16:1_16:1)	0.384647
SM(d18:0/22:0)	0.384579
FFA(17:0)	0.361149
DG(18:0_20:3)	0.337055
LPI(18:0/0:0)	0.332965
PE(20:4_18:0)	0.332221
DG(O-19:0_16:0)	0.3203
Carnitine C4:0	0.307837
FFA(19:0)	0.305517
PC(16:0_22:5)	0.301667
Cer(d18:1/20:1)	0.299201
PE(O-18:2_20:4)	0.296268
SM(d18:1/15:0)	0.281376
PE(P-16:1_22:2)	0.25911
Cer(d18:1/16:0)	0.252006
LNAPE(16:1/N-16:0)	0.24983
PE(P-18:0_22:6)	0.228955
PE(O-18:2_22:6)	0.2258
PC(O-16:1_18:2)	0.222365
PC(16:0_16:0)	0.185635
PGE2	0.174492
PE(P-16:0_20:5)	0.170661
PC(17:0_18:1)	0.152206
taurolithocholic acid-3-sulfate	0.126229
PE(P-18:0_20:1)	0.12338
PE(O-16:0_16:0)	0.100283
PE(O-18:3_18:1)	0.0960285
Carnitine C12:0	0.0940729
Cer(t20:0/26:0)	0.0929856
PC(18:2_18:2)	0.0818535
FFA(21:0)	0.0741389
PE(P-17:0_22:6)	0.0599387
TG(14:0_18:0_20:0)	0.03625
PE(O-20:1_18:1)	0.0332208
FFA(24:6)	0.0306911
LPE(20:4/0:0)	0.0233699
FFA(34:6)	0.0155262
PE(P-19:0_20:4)	0.0143725
PE(P-18:0_18:2)	0.0106057
Hex2Cer(d18:1/16:0)	0.0103369
PE(16:0_18:1)	0
PE(O-18:1_18:1)	0
LNAPE(18:1/N-18:2)	0
LNAPE(18:2/N-18:2)	0
Carnitine C10:1-OH	0
HexCer(d18:1/22:0)	0
LPE(0:0/18:0)	0
PE(P-18:1_18:2)	0
PE(P-18:0_20:4)	0
SM(d18:1/16:0)	0
SM(d18:1/20:1)	0
TG(16:0_18:0_20:0)	0
TG(16:0_18:1_18:2)	0
TG(17:0_18:0_18:0)	-0.00180378
FFA(30:0)	-0.00502969
PE(17:0_20:4)	-0.00806612
Cer(d18:1/24:0)	-0.0185782
LPA(18:4)	-0.0291847
Carnitine C6-OH	-0.0471068
PE(P-15:0_18:1)	-0.0478533
PE(20:1_18:2)	-0.0566684
Cer(d18:0/16:0)	-0.060099
TG(15:0_18:0_20:0)	-0.0668327
FFA(10:0)	-0.0672676
Cer(d18:1/22:1)	-0.0729571
PC(16:0_20:3)	-0.0743298
DG(20:0_18:0)	-0.075591
PC(20:4_20:4)	-0.0787838
PC(16:0_22:0)	-0.0846853
SM(d18:1/17:1)	-0.0908161
Carnitine C5:1-2OH	-0.0932326
SM(d18:1/24:1)	-0.0940729
LPE(18:2/0:0)	-0.096696
Cer(d18:1/26:1)	-0.103204
TG(18:2_18:2_18:3)	-0.104625
Carnitine C8:1-OH	-0.126078
Ursocholic acid	-0.126434
DG(16:0_18:0)	-0.126508
PS(18:0_18:0)	-0.136248
PE(15:0_18:1)	-0.141754
PE(P-16:0_22:4)	-0.14805
PE(O-18:0_18:1)	-0.153259
LPC(O-16:0)	-0.155362
PE(O-16:0_20:4)	-0.158859
DG(14:0_22:0)	-0.162209
PE(P-18:1_20:4)	-0.165765
PE(P-16:0_22:6)	-0.186881
TG(16:0_18:2_18:2)	-0.196659
PE(P-17:0_22:4)	-0.199998
PE(O-16:1_22:5)	-0.203832
PE(P-18:0_22:5)	-0.21897
PE(P-14:0_20:4)	-0.228326
PC(14:0_18:1)	-0.229348
PC(17:1_18:1)	-0.236629
LPC(0:0/16:0)	-0.238815
LPC(17:0/0:0)	-0.281805
Coenzyme Q10	-0.284626
HexCer(d18:1/23:0)	-0.291059
SM(d18:1/21:0)	-0.310466
PE(18:1_18:0)	-0.33337
SM(d18:1/14:0)	-0.335063
Carnitine C5:0	-0.336036
Carnitine C10:2	-0.337564
PC(O-16:0_14:1)	-0.337736
SM(d18:1/24:0)	-0.343038
LPE(18:0/0:0)	-0.34551
TG(18:1_18:2_18:3)	-0.347926
PE(O-20:1_20:4)	-0.349734
PE(16:1_18:2)	-0.359333
MG(14:0)	-0.365356
LPE(22:3/0:0)	-0.36869
PC(O-22:2_20:4)	-0.372235
Carnitine C3:0	-0.380036
PC(O-16:1_22:6)	-0.381926
PC(18:1_18:1)	-0.385507
SM(d18:1/26:0)	-0.396844
DG(16:0_20:4)	-0.409705
TG(18:0_18:0_18:0)	-0.413931
PC(O-16:0_16:1)	-0.433582
PE(O-18:1_20:4)	-0.434032
PC(O-18:1_20:4)	-0.43563
DG(14:0_16:1)	-0.447303
DG(12:0_16:1)	-0.450646
TG(16:1_18:1_18:2)	-0.474717
DG(O-18:0_16:0)	-0.493498
DG(19:0_18:0)	-0.49421
PC(18:0_18:0)	-0.518483
LPE(0:0/20:1)	-0.521196
MGDG(16:0_18:1)	-0.521768
PC(O-18:1_22:1)	-0.538164
PE(O-16:1_20:3)	-0.539503
Carnitine C8:1	-0.539522
Carnitine C16:2	-0.540493
PG(18:1_16:1)	-0.540896
PE(P-18:1_22:4)	-0.548735
PC(14:0_14:0)	-0.557259
PC(16:0_18:1)	-0.558755
PS(18:0_22:6)	-0.576993
TG(16:0_16:0_16:0)	-0.577543
LPE(18:1/0:0)	-0.586406
SM(d18:1/16:1)	-0.602243
PE(O-18:1_22:5)	-0.605011
Taurocholic acid	-0.605841
LPC(20:0/0:0)	-0.612742
PE(O-18:0_20:4)	-0.616142
PE(18:1_18:1)	-0.620055
PC(O-18:1_18:2)	-0.631278
SM(d18:1/23:1)	-0.632709
PE(18:2_18:2)	-0.636068
Cer(t18:0/23:0(2OH))	-0.638662
DG(12:0_20:0)	-0.639791
PE(P-18:0_20:5)	-0.640018
SHexCer(d18:1:/16:0(OH))	-0.641798
PC(16:0_18:3)	-0.649591
Carnitine C10:0	-0.650412
SPH(d18:1)	-0.681121
Carnitine C18:0	-0.685938
Carnitine C14:1-OH	-0.692019
PE(P-16:0_18:2)	-0.702774
Cer(d18:1/16:1)	-0.73848
PC(O-18:1_16:0)	-0.761002
SM(d18:1/22:1)	-0.76779
PE(P-16:0_20:3)	-0.805526
Carnitine C14:1	-0.807335
PE(O-16:0_18:1)	-0.810063
Carnitine C6-2OH	-0.810672
PE(P-18:1_20:3)	-0.830423
Carnitine C12:1	-0.835191
LPE(22:4/0:0)	-0.843629
PC(16:0_20:5)	-0.846186
SM(d18:1/19:0)	-0.849065
Carnitine C5-OH	-0.852361
HexCer(d18:1/24:1)	-0.878084
HexCer(d18:1/16:1)	-0.888331
DG(O-21:0_16:0)	-0.89884
Carnitine C10:1	-0.902086
PE(18:1_16:1)	-0.916462
Cer(d18:1/16:0(2OH))	-0.937878
PE(17:0_18:1)	-0.938873
TG(18:1_18:1_18:2)	-0.941607
TXB2	-0.945578
Cer(d18:1/18:1)	-0.971124
DG(16:0_16:0)	-0.979676
RvE1	-1.001
FFA(22:0)	-1.001
PI(17:1_18:1)	-1.001
PA(18:0_18:0)	-1.001
PE(O-18:1_20:3)	-1.001
PE(O-20:3_20:4)	-1.001
DG(14:0_16:0)	-1.001
DG(16:0_20:0)	-1.001
MG(16:0)	-1.001
MG(17:0)	-1.001
MG(18:0)	-1.001
HexCer(d18:1/16:0)	-1.001
LPC(20:1/0:0)	-1.001
PC(16:0_16:1)	-1.001
PC(16:0_20:4)	-1.001
PC(18:1_22:6)	-1.001
PC(O-18:1_20:1)	-1.001
PE(P-18:0_18:0)	-1.001
PE(P-15:0_20:4)	-1.001
PE(P-18:1_22:6)	-1.001
TG(14:0_16:0_16:0)	-1.001
TG(18:0_18:0_18:1)	-1.001
TG(16:0_18:0_18:2)	-1.001
TG(18:1_18:1_18:1)	-1.001
Carnitine C16:3	-1.001
PE(P-20:0_18:1)	-1.001
PE(P-16:0_22:5)	-1.001
LPC(16:2)	-1.001
Carnitine C2:0	-1.01945
SM(d18:1/21:1)	-1.02252
TxB3	-1.02893
HexCer(d18:1/18:0)	-1.03303
Carnitine C3:1-2OH	-1.03735
SM(d18:1/26:1)	-1.05454
HexCer(d18:1/24:0)	-1.08554
HexCer(d18:1/18:1)	-1.09001
FFA(26:0)	-1.10551
PE(18:1_18:2)	-1.1308
PE(O-16:1_16:1)	-1.14043
SM(d18:2/26:1)	-1.14248
PE(P-16:0_17:1)	-1.14561
LPE(P-16:0)	-1.15056
LPE(16:0/0:0)	-1.16183
Taurochenodeoxycholic acid	-1.20258
LPE(0:0/18:1)	-1.22444
Carnitine C18-OH	-1.22982
SM(d18:0/20:0)	-1.23249
LPA(0:0/16:0)	-1.24253
Carnitine C14:0	-1.26694
TG(18:2_18:3_18:4)	-1.27354
Carnitine C15:1	-1.3024
PE(20:0_18:1)	-1.3256
Cer(t18:0/21:0(2OH))	-1.33138
15-oxoETE	-1.33517
PC(18:0_20:2)	-1.33898
LPE(0:0/16:0)	-1.34406
PE(P-16:0_20:1)	-1.34406
PC(O-16:0_22:0)	-1.35864
SM(d18:1/20:0)	-1.36991
PS(16:0_18:1)	-1.37707
PE(O-17:1_20:4)	-1.38373
PE(O-18:1_18:2)	-1.40753
PG(20:1_18:1)	-1.40923
HexCer(d18:1/22:1)	-1.41064
PG(18:2_22:6)	-1.41508
PE(P-18:2_18:2)	-1.46309
Carnitine C14:2	-1.4693
PE(16:1_16:0)	-1.47639
LPC(16:0/0:0)	-1.50293
PE(O-16:1_20:1)	-1.52678
PE(22:6_18:0)	-1.56398
PE(P-24:1_18:2)	-1.59403
PE(P-17:0_18:1)	-1.6322
PA(18:1_22:6)	-1.65197
TG(16:0_18:0_18:0)	-1.66671
PC(15:0_16:0)	-1.67276
Cer(t18:0/22:0)	-1.67507
PE(P-18:1_22:5)	-1.68716
PE(O-16:1_18:1)	-1.71947
TG(14:0_14:1_16:1)	-1.74666
TG(18:1_18:2_18:2)	-1.75786
PC(O-18:0_20:4)	-1.81201
Cer(t18:0/24:0)	-1.81341
PC(18:0_18:2)	-1.93332
Carnitine C12-OH	-2.01781
